# Supplementary material for: Exploring the novel SNPs in neuroticism and birth weight based on GWAS datasets
Source: BMC Med Genomics. 2023 Jul 15;16:167. doi: 10.1186/s12920-023-01591-y (PMC10349512; doi:10.1186/s12920-023-01591-y)
Supplement: Supplementary file 1 — Additional file 1: Supplementary Table 1. Conditional FDR value of 126 SNPs for neurotcism given the BW. Supplementary Table 2. Conditional FDR value of 148 SNPs for BW given the neuroticism. Supplementary Table 3. Results of the Validation Study: Conditional FDR value of 317 SNPs for neurotcism given the BW. Supplementary Table 4. Results of the Validation Study: Conditional FDR value of 70 SNPs for BW given the neuroticism. Supplementary Table 5. Results of the Validation Study: Conjunction cFDR value of 21 common SNPs in BW and neurotcism. [file 12920_2023_1591_MOESM1_ESM.xlsx]

## Sheet: Content
Supplementary Table 1	Conditional FDR value of 126 SNPs for neurotcism given the BW (cFDR <0.001)
Supplementary Table 2	Conditional FDR value of 148 SNPs for BW given the neuroticism (cFDR <0.001)
Supplementary Table 3	Results of the Validation Study: Conditional FDR value of 317 SNPs for neurotcism given the BW (cFDR <0.001)
Supplementary Table 4	Results of the Validation Study: Conditional FDR value of 70 SNPs for BW given the neuroticism (cFDR <0.001)
Supplementary Table 5	Results of the Validation Study: Conjunction cFDR value of 21 common SNPs in BW and neurotcism (ccFDR <0.05)

## Sheet: ST1
Supplementary Table 1: Conditional FDR value of 126 SNPs for neurotcism given the BW (cFDR <0.001)
SNP	P_NE	CHR_NE	POS_NE	cFDR.NE	cdf.NE	Gene Symbol	eQTL	func annot
rs507288	1.328e-11	1	37203702	7.48992e-09	0.00177305	-	2	-
rs7523263	1.578e-06	1	174383680	0.000895858	0.00176144	RABGAP1L	2	intronic
rs2717036	3.428e-08	2	58168098	3.69538e-05	0.000927644	VRK2	0	-
rs848293	3.496e-07	2	58382490	0.000111056	0.00314795	VRK2	4	intronic
rs12052848	1.413e-07	2	124171272	0.000219301	0.00064432	-	0	-
rs4419186	1.844e-09	2	148593832	1.01512e-06	0.00181653	-	7	-
rs6430291	1.852e-12	2	148872513	4.89113e-09	0.000378644	MBD5	3	intronic
rs7580615	3.202e-08	2	215510033	7.85399e-05	0.000407691	CRELD1	2	-
rs7625233	2.641e-10	3	16852736	1.21259e-06	0.000217798	PLCL2	2	-
rs9851055	1.218e-07	3	107295008	6.27135e-05	0.00194217	BBX	2	intronic
rs10935182	2.675e-12	3	136137422	3.36637e-08	7.94624e-05	STAG1	7	intronic
rs940174	5.083e-12	3	136309710	4.79162e-08	0.000106081	STAG1	7	intronic
rs4680416	1.745e-07	3	157858930	0.000258205	0.00067582	RSRC1	4	intronic
rs827117	1.928e-07	3	158038383	0.000285397	0.00067555	RSRC1	2	intronic
rs1812923	2.558e-07	4	90739539	0.000381771	0.000670034	SNCA	8	intronic
rs10070671	5.366e-07	5	46266119	0.00045068	0.00119064	-	0	-
rs149514	9.515e-07	5	64851737	0.000408397	0.00232984	CENPK	16	intronic
rs2194027	1.807e-08	5	87822672	2.66569e-05	0.000677874	LINC00461	0	-
rs13164429	4.641e-07	5	88157882	0.000511902	0.000906618	MEF2C	2	intronic
rs723396	8.771e-08	5	107347834	0.000156288	0.000561207	FBXL17	2	intronic
rs7731562	3.376e-06	5	107372838	0.000781934	0.0043175	FBXL17	3	intronic
rs4957751	1.636e-07	5	107631053	0.000213477	0.000766359	FBXL17	2	intronic
rs7728042	3.465e-07	5	107881077	0.0001724	0.00200987	-	0	-
rs9380700	5.085e-09	6	11991239	1.61725e-05	0.000314423	LOC101928253	2	-
rs198829	5.09e-08	6	26118893	5.613e-05	0.000906824	HIST1H2BC	3	-
rs4713098	3.224e-07	6	27403605	0.000483779	0.00066642	-	0	-
rs3132390	3.24e-07	6	28832788	0.000493344	0.000656743	LINC01623	5	-
rs2429657	9.155e-07	6	30471520	0.000931699	0.000982613	-	11	-
rs13210132	1.402e-06	6	31001143	0.000785481	0.00178489	MUC22	3	intronic
rs2523676	1.536e-06	6	31435991	0.000359808	0.00426894	DENND4B; MEN1	6	-
rs2077491	7.53e-08	6	31606376	4.32674e-05	0.00174034	BAG6	12	-
rs2734335	2.532e-07	6	31893944	9.59122e-05	0.00263992	C2	34	intronic
rs2856448	2.488e-11	6	32014575	1.14719e-07	0.000216878	TNXB; TNXA	12	intronic
rs9500927	7.87e-07	6	32961361	0.000815264	0.000965331	-	12	-
rs9398586	5.022e-10	6	98332859	2.1029e-06	0.000238813	AL589740.1	0	-
rs9482585	5.09e-07	6	98773048	0.000583725	0.000871985	AL589740.1	0	-
rs241819	6.8e-07	6	100910798	0.00074823	0.000908812	SIM1	6	intronic
rs3818233	7.218e-08	6	101086372	8.52735e-05	0.000846453	ASCC3	3	intronic
rs6917195	1.038e-06	6	101277926	0.000622527	0.0016674	ASCC3	3	intronic
rs1575100	9.036e-07	6	101471710	0.000901735	0.00100207	-	0	-
rs9492432	2.754e-06	6	130322595	0.00083997	0.00327869	-	4	-
rs10276536	7.895e-08	7	2086960	0.000101302	0.000779352	MAD1L1	3	intronic
rs11980627	6.24e-08	7	38907533	0.000127081	0.000491027	VPS41	3	intronic
rs13438494	4.813e-07	7	82388714	0.000660073	0.000729162	PCLO	0	intronic
rs724224	9.665e-08	7	86325620	0.000155869	0.000620071	GRM3	2	intronic
rs1989850	4.725e-10	7	126425473	1.89964e-06	0.000248731	GRM8	2	intronic
rs320708	3.877e-08	7	137053704	8.50689e-05	0.000455748	-	6	-
rs11136413	1.545e-06	8	1507069	0.000970013	0.00159276	DLGAP2	2	intronic
rs2897754	1.712e-08	8	4948514	5.11087e-05	0.000334972	-	2	-
rs11249979	1.11e-08	8	10131459	4.15099e-05	0.000267406	MSRA	4	intronic
rs1986971	6.254e-08	8	10268736	0.000140764	0.00044429	MSRA	3	intronic
rs1365641	7.373e-07	8	14133626	0.00070346	0.0010481	SGCZ	2	intronic
rs2737205	1.484e-06	8	116610180	0.000278621	0.00532623	TRPS1	2	intronic
rs10965780	7.039e-08	9	23341715	6.00427e-05	0.00117233	AL391117.1	0	-
rs10119773	4.024e-11	9	23736400	2.2305e-07	0.000180408	ELAVL2	2	intronic
rs7853605	1.057e-09	9	96213529	4.24496e-06	0.000249001	FAM120AOS; FAM120A	5	intronic
rs10818081	5.739e-07	9	120510364	0.000373356	0.00153714	AL160272.2	4	-
rs7469662	4.255e-07	9	122510858	0.000406413	0.00104696	-	0	-
rs1339678	2.955e-07	10	9951762	0.000289885	0.00101937	-	0	-
rs2093623	9.059e-08	10	10922977	0.000180847	0.000500921	CELF2	0	-
rs10840346	2.387e-05	11	10062999	0.00062062	0.0384615	SBF2	3	intronic
rs4430500	1.538e-05	11	10254371	0.00050754	0.030303	SBF2	5	intronic
rs4757142	1.698e-09	11	13325695	5.08211e-06	0.000334113	ARNTL	4	intronic
rs297361	2.494e-10	11	16338375	7.59672e-07	0.000328299	SOX6	0	intronic
rs3026393	3.487e-08	11	31812215	7.83421e-05	0.000445099	PAX6	4	intronic
rs1806180	1.228e-09	11	31840265	3.87557e-06	0.000316857	PAX6; PAX6-AS1	4	intronic
rs6485603	2.204e-07	11	45260016	0.00032127	0.000686028	SYT13	4	-
rs7929294	2.381e-07	11	46776176	0.000363592	0.000654855	CKAP5; MIR5582	9	intronic
rs1055447	1.197e-07	11	47186424	0.000191145	0.000626228	C11orf49; ARFGAP2	16	3'-UTR
rs3740699	2.071e-07	11	47504075	0.000109487	0.00189155	CELF1	0	intronic
rs7939420	7.142e-07	11	47723938	0.000196881	0.00362757	AGBL2	12	intronic
rs11039448	3.462e-07	11	47918416	0.000119158	0.00290539	-	4	-
rs7110749	4.323e-07	11	56620388	0.000351795	0.00122884	LINC02735	0	-
rs10765186	8.029e-08	11	88831337	0.000144931	0.000553986	-	4	-
rs2212450	4.849e-12	11	112826867	6.21627e-08	7.80049e-05	-	2	-
rs2003987	3.152e-09	11	112946261	6.39015e-06	0.000493259	NCAM1	2	intronic
rs7107223	4.637e-12	11	113255574	4.10915e-08	0.000112846	TTC12; ANKK1	15	-
rs4245146	6.453e-15	11	113317973	1.33558e-10	4.83162e-05	DRD2	7	intronic
rs4936278	1.912e-11	11	113447660	3.19814e-08	0.000597848	-	0	-
rs2241215	6.053e-09	12	109925489	4.4202e-06	0.00136939	UBE3B	14	intronic
rs10161126	1.902e-08	12	110042348	1.12827e-05	0.00168577	-	13	-
rs10507274	8.898e-08	12	117160976	0.000135559	0.000656395	SPRING1	0	missense
rs7974375	2.34e-07	12	118585698	0.000112353	0.00208271	TAOK3	10	-
rs17441172	1.465e-08	12	118868261	2.41627e-05	0.000606306	AC026367.3	4	-
rs1937522	9.333e-08	13	68080817	0.000104375	0.000894178	-	0	-
rs1249773	5.847e-07	13	69885691	0.000639603	0.00091416	LINC00383	0	-
rs3213716	6.044e-08	14	75378185	0.000115267	0.000524349	RPS6KL1	13	intronic
rs35755513	2.27e-07	15	64648186	7.04835e-05	0.00322061	CSNK1G1	2	splice acceptor
rs11072662	4.954e-11	15	77999436	3.19486e-07	0.000155061	LINGO1	2	-
rs8029518	1.372e-06	15	96988657	0.000514843	0.00266489	AC087477.3	0	-
rs11644336	2.215e-08	16	7654082	6.01085e-05	0.0003685	RBFOX1	2	intronic
rs17199422	3.625e-07	16	13783390	0.000453261	0.00079976	-	0	-
rs1420533	2.561e-07	16	52563626	0.0003444	0.000743612	TOX3	2	intronic
rs11644573	1.439e-06	16	87483121	0.000409776	0.00351167	ZCCHC14	9	intronic
rs11076704	5.126e-07	16	88777995	0.00045054	0.00113774	CTU2	4	intronic
rs12938775	2.196e-11	17	2574821	1.25897e-07	0.000174429	PAFAH1B1	10	intronic
rs2317297	3.945e-08	17	2577091	5.38853e-05	0.000732111	PAFAH1B1	8	intronic
rs1230065	3.753e-10	17	43461481	1.02804e-06	0.000365063	-	5	-
rs1880753	4.358e-12	17	43811260	5.077e-08	8.58381e-05	LINC02210-CRHR1; LOC107985028	8	intronic
rs12944712	2.252e-11	17	43871147	1.04218e-07	0.000216086	CRHR1; LINC02210-CRHR1	91	intronic
rs173365	1.108e-12	17	43901074	2.94945e-08	3.75663e-05	CRHR1; LINC02210-CRHR1	48	intronic
rs8064870	3.437e-11	17	43926789	1.67932e-07	0.000204666	MAPT-AS1	14	intronic
rs3785880	3.153e-09	17	43993376	5.06057e-06	0.000623053	MAPT	9	intronic
rs242557	1.067e-07	17	44019712	5.83649e-05	0.00182815	MAPT	13	intronic
rs754593	2.034e-12	17	44054696	2.40622e-08	8.45309e-05	MAPT	15	intronic
rs2435207	3.673e-08	17	44058928	2.86372e-05	0.0012826	MAPT	8	intronic
rs2435200	1.316e-10	17	44071851	6.45314e-07	0.000203932	MAPT	14	intronic
rs7224296	7.162e-18	17	44800046	1.99866e-13	3.58339e-05	NSF	60	intronic
rs35937770	8.603e-08	17	44808360	5.31665e-05	0.00161812	NSF	7	intronic
rs2668622	3.903e-28	17	44352131	1.36589e-23	2.85747e-05	ARL17B; LRRC37A	0	-
rs4075483	8.553e-07	17	79074817	0.000251173	0.00340522	BAIAP2	0	intronic
rs10775455	6.068e-07	18	31310761	0.000665061	0.000912398	ASXL3	0	intronic
rs4799729	2.027e-08	18	31393521	3.71255e-05	0.000545986	LOC107985157	2	-
rs7505519	7.94e-19	18	35172316	3.12463e-14	2.5411e-05	AC009899.1	2	-
rs4414555	3.88e-07	18	50643812	0.000347409	0.00111684	DCC	2	intronic
rs4632195	1.02e-10	18	50746748	5.02324e-07	0.000203056	DCC	2	intronic
rs3764496	2.536e-06	18	50912352	0.000615035	0.00412334	DCC	2	intronic
rs8088048	2.412e-08	18	51054765	2.62529e-05	0.000918756	DCC	2	intronic
rs9951150	6.868e-08	18	52821124	0.000139567	0.000492092	-	2	-
rs1788030	1.012e-06	18	53045198	0.00062467	0.00162005	TCF4	4	intronic
rs2924321	2.461e-08	18	53125435	2.70759e-05	0.000908926	TCF4; TCF4-AS1	3	intronic
rs7233312	2.815e-06	18	53143573	0.000648689	0.00433952	TCF4-AS1; TCF4	3	intronic
rs6074012	1.16e-08	20	44700166	4.21926e-05	0.00027493	NCOA5	11	intronic
rs4821981	3.005e-07	22	41415644	8.01242e-05	0.00375043	-	18	-
rs9611606	1.697e-07	22	41931074	0.000249718	0.000679566	POLR3H	22	intronic
rs2064189	4.591e-07	22	42127999	0.000434264	0.00105719	MEI1	18	intronic

## Sheet: ST2
Supplementary Table 2: Conditional FDR value of 148 SNPs for BW given the neuroticism (cFDR <0.001)
SNP	P_bw	CHR_bw	POS_bw	cFDR.BW	cdf.BW	Gene Symbol	eQTL	func annot
rs10049090	3.22e-81	3	156797702	1.67408e-76	1.92345e-05	LINC02029	5	-
rs1042725	3.25e-58	12	66358347	1.27367e-54	0.000255167	HMGA2	3	3'-UTR
rs1012626	1.3e-27	6	20577561	2.5751e-23	5.04834e-05	CDKAL1	2	intronic
rs10946403	1.63e-25	6	20717404	7.89654e-22	0.00020642	CDKAL1	2	intronic
rs6853216	1.26e-24	4	17970655	1.32508e-20	9.50887e-05	LCORL	2	intronic
rs6058847	1.51e-21	20	31324135	1.7479e-17	8.63894e-05	COMMD7	7	intronic
rs12371967	3.2e-21	12	66346714	4.15511e-17	7.70136e-05	HMGA2	3	-
rs6057610	7.16e-20	20	31241389	5.35169e-16	0.000133789	C20orf203	3	-
rs10774625	1.66e-18	12	111910219	1.37552e-14	0.000120682	ATXN2	9	intronic
rs2497304	2.43e-18	10	94492716	2.74983e-14	8.8369e-05	-	6	-
rs1012635	5.27e-18	6	20675295	3.80784e-14	0.000138399	CDKAL1	2	intronic
rs4677887	1.38e-17	3	123100223	1.11281e-13	0.000124011	ADCY5	3	intronic
rs10786156	2.58e-16	10	96014622	1.95831e-12	0.000131746	PLCE1	5	intronic
rs7597315	4.37e-16	2	46487360	3.65169e-12	0.000119671	LOC101926974	4	-
rs2782980	1.68e-15	10	115781527	9.42592e-12	0.000178232	LOC105378492	2	-
rs10878353	1.32e-15	12	66382532	1.11312e-11	0.000118585	-	2	-
rs6673081	4.28e-14	1	154989595	4.87492e-11	0.000877963	-	34	3'-UTR
rs740672	8.26e-15	4	17782264	4.94229e-11	0.000167129	FAM184B	7	intronic
rs1147322	4.04e-14	9	125675601	5.52268e-11	0.000731529	ZBTB6	12	5'-UTR
rs2540074	1.15e-13	9	125971496	1.28455e-10	0.000895255	STRBP	5	intronic
rs10840346	8.04e-13	11	10062999	2.44416e-10	0.00328947	SBF2	3	intronic
rs2150052	8.95e-14	9	113945067	4.03936e-10	0.00022157	LOC105376219	2	-
rs8039305	3.46e-12	15	91422543	9.688e-10	0.00357143	FURIN	2	intronic
rs10283100	7.01e-13	8	120596023	3.64426e-09	0.000192358	ENPP2	2	missense
rs4430500	1.53e-11	11	10254371	3.9168e-09	0.00390625	SBF2	5	intronic
rs1547669	6.21e-12	6	33775641	6.93864e-09	0.000894988	KRTAP3-2; ANTXR1	9	-
rs4499396	6.35e-12	2	9659610	2.62228e-08	0.000242156	ADAM17	14	intronic
rs732563	1.29e-11	8	23345526	3.35052e-08	0.000385015	-	9	-
rs11066301	1.19e-11	12	112871372	4.46923e-08	0.000266265	PTPN11	5	intronic
rs4710945	1.56e-11	6	20745074	5.01673e-08	0.00031096	CDKAL1	2	intronic
rs817362	1.9e-11	20	62559964	7.11844e-08	0.000266913	DNAJC5	17	intronic
rs17767418	2.69e-11	17	28806294	8.3226e-08	0.000323216	GOSR1	11	intronic
rs9380529	4.29e-11	6	35675696	9.66669e-08	0.000443792	FKBP5	12	intronic
rs12404679	5.3e-11	1	43458458	9.85463e-08	0.000537818	-	4	-
rs1218565	1.14e-10	1	154817687	1.19789e-07	0.000951676	-	9	intronic
rs4796392	1.64e-10	17	7174897	1.20827e-07	0.00135731	-	2	-
rs2306531	3.5e-11	3	156817662	1.26951e-07	0.000275698	LINC00880; LINC00881	0	intronic
rs2339940	2.87e-10	2	24251787	1.56367e-07	0.00183542	WDCP	14	-
rs11187076	4.77e-11	10	94336963	1.66244e-07	0.000286927	-	3	-
rs895964	7.94e-11	12	26858066	2.30031e-07	0.000345171	ITPR2	2	-
rs2886070	9.56e-11	1	155973971	2.55269e-07	0.000374506	-	16	-
rs2423512	1.22e-10	20	10686376	2.66326e-07	0.000458085	SMARCA4	4	-
rs1384539	1.28e-10	3	156811941	2.82915e-07	0.000452433	LINC00881; LINC00880	4	-
rs4713884	1.08e-10	6	35505602	3.20918e-07	0.000336535	-	11	-
rs222837	1.71e-10	17	7132556	3.44059e-07	0.000497008	DVL2	43	synoymous
rs328294	2.64e-10	8	38361379	5.71134e-07	0.000462238	-	4	-
rs2067833	4.9e-10	6	53330356	9.39859e-07	0.000521355	-	2	-
rs6918981	4.57e-10	6	34238514	1.04426e-06	0.000437632	-	7	-
rs7207347	7.09e-10	17	25583652	1.38841e-06	0.000510657	-	4	-
rs3756668	1.03e-09	5	67596088	1.42846e-06	0.000721055	PIK3R1	2	3'-UTR
rs2782979	1.31e-09	10	115781367	1.90882e-06	0.000686289	LOC105378492	2	-
rs4144650	2.99e-09	6	20938921	2.13785e-06	0.0013986	CDKAL1	2	intronic
rs1415701	1.35e-09	6	130345835	2.42913e-06	0.000555753	L3MBTL3	4	intronic
rs10265057	1.3e-09	7	47275737	2.4986e-06	0.000520291	-	2	-
rs12270978	1.55e-09	11	2222815	3.23909e-06	0.000478529	-	10	-
rs4958241	2.35e-09	5	133829990	3.80319e-06	0.000617902	-	4	-
rs817329	2.29e-09	20	62597694	4.40574e-06	0.000519776	ZNF512B	22	synoymous
rs7460241	2.16e-09	8	142375007	4.46762e-06	0.000483479	GPR20	6	intronic
rs1886843	4.11e-09	20	57244201	5.23023e-06	0.000785816	STX16-NPEPL1; STX16	7	intronic
rs4712542	3.39e-09	6	20772818	5.71538e-06	0.000593136	CDKAL1	2	intronic
rs1319046	4.68e-09	15	99170046	8.89591e-06	0.000526084	-	2	-
rs4704942	8.03e-09	5	157893360	1.2849e-05	0.00062495	-	4	intronic
rs5742915	8.91e-09	15	74336633	1.56884e-05	0.000567935	PML	12	missense
rs452674	1.02e-08	13	40655054	1.66344e-05	0.000613187	CLHC1; BAHCC1	2	-
rs2075067	1e-08	7	44263028	1.82403e-05	0.000548237	CAMK2B	10	intronic
rs357542	1.21e-08	9	98143642	1.90386e-05	0.000635552	-	4	-
rs2715878	1.34e-08	2	9515534	2.1048e-05	0.000636639	ASAP2	10	intronic
rs12643660	2.22e-08	4	106386760	2.37572e-05	0.000934455	PPA2	5	intronic
rs851985	1.69e-08	6	152020390	2.4817e-05	0.000680985	ESR1	2	intronic
rs10784514	1.64e-08	12	66452879	2.81922e-05	0.000581721	-	3	-
rs12656216	1.75e-08	5	36160668	2.93547e-05	0.000596156	SKP2	10	intronic
rs878422	5.74e-08	8	142327998	3.30624e-05	0.00173611	-	8	-
rs143384	2.33e-08	20	34025756	3.35359e-05	0.000694778	GDF5	10	5'-UTR
rs7018178	2.55e-08	8	142239210	3.46998e-05	0.000734875	SLC45A4	6	-
rs972088	1.3e-07	7	127322989	3.56525e-05	0.00364631	SND1	10	intronic
rs9669403	2.55e-08	12	46798900	3.6185e-05	0.000704712	LOC100288798	4	-
rs1975427	3.46e-08	5	77851370	3.81753e-05	0.000906344	LHFPL2	6	intronic
rs2283200	2.53e-08	11	2729340	3.91854e-05	0.000645649	KCNQ1	2	intronic
rs4812493	2.59e-08	20	39949385	4.04376e-05	0.000640492	-	8	-
rs12210148	2.7e-08	6	37104753	4.13458e-05	0.000653029	-	2	-
rs10762266	3.56e-08	10	70987319	4.21784e-05	0.000844034	LOC101928994; HKDC1	11	intronic
rs1319869	2.88e-08	15	99212485	4.30671e-05	0.000668725	IGF1R	2	intronic
rs6969880	2.27e-07	7	127472009	4.58086e-05	0.0049554	SND1	2	intronic
rs4145878	3.73e-08	6	26198046	4.66687e-05	0.000799251	H2BC7; H3C4	58	intronic
rs2823025	3.77e-08	21	16424421	5.23194e-05	0.000720574	NRIP1	2	3'-UTR
rs4141270	4.67e-08	4	106022992	6.18104e-05	0.000755536	-	2	-
rs9568036	6.44e-08	13	48971936	8.37326e-05	0.000769115	RB1	6	intronic
rs35760	6.39e-08	12	102950218	8.3825e-05	0.000762303	LOC105369944	2	-
rs4938893	5.85e-07	11	58095004	9.412e-05	0.00621547	-	10	-
rs6424243	1.03e-07	1	232768148	0.000101512	0.00101466	-	3	-
rs10865186	7.5e-08	2	43193347	0.000105104	0.00071358	-	3	-
rs6072263	7.74e-08	20	39705546	0.000108054	0.000716309	TOP1	8	intronic
rs11970010	8.99e-08	6	20930035	0.000110918	0.000810506	CDKAL1	2	intronic
rs6994725	1.32e-07	8	66844743	0.000111426	0.00118464	-	5	-
rs6726089	1.32e-07	2	46645480	0.000111653	0.00118223	-	3	-
rs11897612	1.15e-07	2	109239010	0.000112655	0.00102081	LIMS1	6	intronic
rs7200986	1.11e-07	16	68099946	0.000137022	0.000810091	DUS2	4	intronic
rs278853	1.2e-07	1	78130243	0.000151539	0.000791877	SKA2; EXOC7; PPFIA2	9	intronic
rs3802051	1.27e-07	7	93091488	0.000153543	0.00082713	CALCR	2	intronic
rs2884428	1.47e-07	1	212167190	0.00016549	0.00088827	-	4	intronic
rs12920735	1.55e-07	16	55725394	0.000195604	0.000792419	SLC6A2	4	intronic
rs2835560	1.67e-07	21	38390716	0.000207047	0.000806579	RIPPLY3	8	3'-UTR
rs851019	1.94e-07	6	36014161	0.0002124	0.00091337	MAPK14	11	intronic
rs6570508	1.88e-07	6	142713842	0.000214713	0.000875589	ADGRG6	2	intronic
rs3767844	1.96e-07	1	214180721	0.000224915	0.000871439	-	2	intronic
rs10457487	2.31e-07	6	127519234	0.000247507	0.000933305	LOC105377989; RSPO3	7	-
rs11125079	3.47e-07	2	46732215	0.00024948	0.00139089	-	10	-
rs7689420	3.34e-07	4	145568352	0.000258258	0.00129328	HHIP-AS1; HHIP	2	intronic
rs889203	2.53e-07	16	20050658	0.00026579	0.000951879	GPR139	2	intronic
rs12550953	2.43e-07	9	38134424	0.00026826	0.000905838	-	2	-
rs663344	2.72e-07	9	98316331	0.000285234	0.000953603	-	3	-
rs6075924	2.88e-07	20	22512529	0.000314595	0.000915462	-	2	-
rs7336104	3.12e-07	13	73623088	0.000316576	0.000985545	-	4	-
rs155247	3.01e-07	16	2318335	0.00032647	0.000921983	MIR3677HG; RNPS1	2	5'-UTR
rs9962540	3.17e-07	18	20718818	0.000338443	0.000936642	CABLES1	3	intronic
rs9457107	3.3e-07	6	166014223	0.000353032	0.000934759	PDE10A	3	intronic
rs17566087	4.74e-07	10	70978956	0.000379662	0.00124848	HKDC1; LOC101928994	9	-
rs35835689	4.33e-07	1	161575447	0.00039893	0.0010854	-	3	-
rs4806499	5.59e-07	19	54711032	0.000415591	0.00134507	RPS9	4	intronic
rs5765273	4.36e-07	22	45747952	0.000443504	0.00098308	SMC1B	12	intronic
rs6062314	6.1e-07	20	62409713	0.000451348	0.00135151	ZBTB46	24	intronic
rs6735418	4.64e-07	2	43229188	0.000467826	0.000991821	-	2	-
rs17826255	4.76e-07	17	29333516	0.00046825	0.00101655	LOC107984974	8	intronic
rs2062723	4.94e-07	16	55697964	0.000479732	0.00102974	SLC6A2	9	intronic
rs9992793	1.44e-06	4	106325900	0.000485794	0.00296422	PPA2	2	intronic
rs915286	6.51e-07	13	40695992	0.000489446	0.00133008	CLHC1; BAHCC1	3	-
rs4709981	4.89e-07	6	166179399	0.000491007	0.000995913	PDE10A	3	-
rs174047	5.14e-07	5	142623288	0.000494532	0.00103937	-	4	-
rs2426778	5.49e-07	20	57293477	0.000497529	0.00110345	-	15	3'-UTR
rs9877642	8.23e-07	3	156786928	0.000556689	0.00147838	-	4	-
rs17384555	7.11e-07	18	5618173	0.00057574	0.00123493	LOC100286986; EPB41L3	2	-
rs757558	1.75e-06	17	63561592	0.000583078	0.00300131	-	6	-
rs341119	6.64e-07	6	158861618	0.000587499	0.00113021	TULP4	2	intronic
rs9371554	9.87e-07	6	152091765	0.000615512	0.00160354	ESR1; LOC107986529	2	intronic
rs6845	1.9e-06	3	184026703	0.000627335	0.00302868	PSMD2	25	3'-UTR
rs10804733	7.19e-07	3	148630929	0.000662437	0.00108539	-	7	-
rs1202427	7.99e-07	7	148937136	0.000667995	0.00119612	ZNF212	8	intronic
rs8182579	7.63e-07	19	33909851	0.000703002	0.00108535	PEPD	8	intronic
rs7549007	1.74e-06	1	152056368	0.000710534	0.00244886	-	6	-
rs1801274	9.42e-07	1	161479745	0.000724739	0.00129978	-	11	missense
rs29981	8.15e-07	5	52042992	0.000733123	0.00111168	LOC105378964	4	-
rs1033455	9.66e-07	1	22554625	0.000751216	0.00128591	-	2	-
rs7148741	8.59e-07	14	21892165	0.000763007	0.00112581	CHD8	17	intronic
rs2293605	2.56e-06	3	184044433	0.000799488	0.00320205	EIF4G1	21	intronic
rs3812605	9.75e-07	9	139403102	0.000814464	0.00119711	NOTCH1	9	intronic
rs4778651	9.02e-07	15	79447810	0.000815161	0.00110653	LOC107984750	2	-
rs1320359	1.02e-06	2	112920343	0.000867504	0.00117579	FBLN7	7	intronic
rs3771300	4.94e-06	2	191835596	0.00092625	0.00533333	STAT1	11	intronic
rs9356740	1.22e-06	6	20614714	0.000966618	0.00126213	CDKAL1	2	intronic

## Sheet: ST3
Supplementary Table 3: Results of the Validation Study: Conditional FDR value of 317 SNPs for neurotcism given the BW (cFDR <0.001)
SNP	P_NE	CHR_NE	POS_NE	cFDR.NE	cdf.NE
rs4648639	1.646e-05	1	2416357	0.00914827	0.00179925
rs11580688	2.079e-05	1	14117228	0.0067591	0.00307585
rs743015	1.405e-06	1	37093821	0.00109543	0.0012826
rs507288	1.328e-11	1	37203702	1.6839e-08	0.000788644
rs2120434	1.842e-05	1	112536723	0.00941611	0.00195622
rs2051060	8.158e-06	1	116551979	0.00543456	0.00150113
rs12127965	9.083e-07	1	171814965	0.00106405	0.000853625
rs12563301	2.69e-06	1	174060062	0.00119575	0.00224964
rs7523263	1.578e-06	1	174383680	0.000807314	0.00195463
rs6671824	2.009e-06	1	174572859	0.00107022	0.00187719
rs6675292	1.658e-05	1	197747067	0.00842947	0.00196691
rs17561228	1.732e-06	1	225742588	0.00109363	0.00158371
rs11122316	1.533e-05	1	230237103	0.00855958	0.00179098
rs9658992	2.31e-05	1	238432547	0.00891005	0.00259258
rs4665550	1.074e-05	2	23337964	0.0066901	0.00160536
rs17039353	4.046e-06	2	50057389	0.00278076	0.001455
rs6761048	5.632e-06	2	50060991	0.00355069	0.00158617
rs2287234	1.545e-05	2	51258887	0.00638595	0.00241937
rs2717036	3.428e-08	2	58168098	3.1517e-05	0.00108767
rs893647	5.013e-06	2	58307037	0.00378611	0.00132405
rs848293	3.496e-07	2	58382490	0.000189483	0.00184502
rs6706369	9.86e-06	2	58503341	0.00576063	0.00171162
rs2098340	2.218e-06	2	58616336	0.0014193	0.00156274
rs2863300	2.137e-05	2	59188638	0.0044431	0.0048097
rs777587	4.527e-06	2	61427675	0.0033488	0.00135183
rs10208769	2.252e-05	2	61605614	0.00734121	0.00306762
rs12052848	1.413e-07	2	124171272	0.000228507	0.000618361
rs6744587	1.429e-05	2	124326293	0.00592878	0.00241028
rs1320138	9.688e-06	2	144158287	0.00477328	0.00202963
rs1528844	3.098e-06	2	148507295	0.00101144	0.00306297
rs4419186	1.844e-09	2	148593832	1.69464e-06	0.00108814
rs6430291	1.852e-12	2	148872513	5.26709e-09	0.000351617
rs2697368	3.518e-10	2	157122035	2.01757e-06	0.000174368
rs17644183	1.115e-05	2	168635552	0.00306428	0.0036387
rs1374369	1.153e-05	2	176721984	0.0055078	0.00209339
rs7597593	8.935e-06	2	185533580	0.00531808	0.00168012
rs7600163	2.336e-05	2	194888500	0.00444174	0.0052592
rs1025752	1.782e-05	2	212723459	0.00890082	0.00200206
rs7580615	3.202e-08	2	215510033	0.000108143	0.00029609
rs17410253	1.298e-05	2	226336889	0.00344469	0.00376812
rs959437	2.62e-05	2	226471196	0.00621267	0.00421719
rs985463	2.323e-05	3	34110517	0.00663216	0.00350263
rs13325666	2.688e-06	3	35570825	0.00215616	0.00124666
rs2372349	2.283e-05	3	43223447	0.00875173	0.00260863
rs352139	1.106e-05	3	52258372	0.00381218	0.00290123
rs9853056	1.982e-05	3	52555957	0.0084689	0.00234033
rs9810248	1.823e-06	3	59592180	0.00190121	0.000958861
rs11127559	7.036e-06	3	76809834	0.00467873	0.00150383
rs9851055	1.218e-07	3	107295008	0.00016771	0.000726254
rs10935182	2.675e-12	3	136137422	2.7392e-08	9.76563e-05
rs940174	5.083e-12	3	136309710	3.96982e-08	0.000128041
rs7621932	3.665e-06	3	136517016	0.00314515	0.00116529
rs4680416	1.745e-07	3	157858930	0.000219407	0.000795326
rs827117	1.928e-07	3	158038383	0.000240884	0.000800384
rs10938864	2.105e-05	4	21891246	0.00705717	0.00298278
rs1507086	1.226e-05	4	41956413	0.00732442	0.00167385
rs6447137	6.864e-06	4	42171073	0.00314733	0.0021809
rs1812923	2.558e-07	4	90739539	0.000328551	0.000778571
rs4699434	1.795e-05	4	96506611	0.00924403	0.00194179
rs950882	2.244e-05	4	104978031	0.00708431	0.00316756
rs4295278	6.984e-06	4	123547541	0.00372122	0.0018768
rs11728401	4.744e-07	4	139097340	0.000243114	0.00195135
rs994654	2.782e-06	4	162876772	0.00175236	0.00158757
rs6886477	1.254e-05	5	28099612	0.00551632	0.00227326
rs6870662	2.312e-06	5	30841561	0.00183994	0.00125656
rs608055	6.241e-06	5	31354788	0.00194181	0.00321401
rs10070671	5.366e-07	5	46266119	0.000215042	0.00249532
rs2036901	5.434e-06	5	49697140	0.00172999	0.00314106
rs149514	9.515e-07	5	64851737	0.000156046	0.00609756
rs1423626	8.734e-06	5	87125294	0.00576468	0.00151509
rs2194027	1.807e-08	5	87822672	2.15575e-05	0.000838223
rs13164429	4.641e-07	5	88157882	0.000613636	0.000756312
rs13188341	1.158e-05	5	92443100	0.00512884	0.00225782
rs10514378	4.966e-07	5	93211958	0.000577167	0.000860409
rs6894989	2.017e-06	5	93419144	0.00174497	0.00115589
rs723396	8.771e-08	5	107347834	9.87012e-05	0.000888642
rs7731562	3.376e-06	5	107372838	0.00292366	0.00115472
rs4957751	1.636e-07	5	107631053	0.000329252	0.000496884
rs7728042	3.465e-07	5	107881077	0.000329585	0.00105132
rs7356565	1.632e-06	5	164755174	0.00156457	0.0010431
rs12203592	4.562e-06	6	396321	0.0026251	0.00173784
rs12528610	5.218e-06	6	11986572	0.00354641	0.00147135
rs7770657	3.827e-05	6	17635050	0.00775127	0.00493726
rs554400	1.885e-06	6	23998157	0.00168785	0.0011168
rs198829	5.09e-08	6	26118893	0.000103436	0.000492093
rs4713098	3.224e-07	6	27403605	0.000421883	0.000764192
rs3131093	3.405e-07	6	28837437	0.000493725	0.000689655
rs3131073	6.084e-07	6	28920972	0.000783151	0.000776862
rs12333226	9.786e-06	6	29009943	0.00624249	0.00156764
rs9468487	1.799e-05	6	29107052	0.00818086	0.00219903
rs406511	3.917e-06	6	29376385	0.00298303	0.00131309
rs926552	2.994e-06	6	29548089	0.00256953	0.0011652
rs28780099	6.47e-06	6	30351417	0.00455619	0.00142005
rs2429657	9.155e-07	6	30471520	0.00117451	0.000779472
rs13210132	1.402e-06	6	31001143	0.000530694	0.00264182
rs2517524	1.739e-05	6	31025713	0.00693103	0.00250901
rs2894207	3.69e-05	6	31263751	0.00765205	0.00482224
rs2507976	6.82e-06	6	31351887	0.00312583	0.00218182
rs2523676	1.536e-06	6	31435991	0.000579686	0.00264971
rs2077491	7.53e-08	6	31606376	9.05357e-05	0.000831716
rs3117582	2.218e-07	6	31620520	0.000420713	0.0005272
rs1266071	5.757e-06	6	31669496	0.0042331	0.00136
rs558702	2.662e-07	6	31870326	0.000464484	0.000573109
rs2734335	2.532e-07	6	31893944	0.000155591	0.00162734
rs2856448	2.488e-11	6	32014575	2.37989e-07	0.000104543
rs1150755	2.351e-06	6	32038550	0.00229084	0.00102626
rs3117099	2.82e-05	6	32358270	0.00874097	0.00322619
rs3763317	3.871e-06	6	32376788	0.00159364	0.00242904
rs2854275	2.081e-07	6	32628428	0.000276455	0.000752744
rs2856695	3.957e-06	6	32651894	0.00240676	0.00164412
rs9275563	1.585e-05	6	32677912	0.00786841	0.00201439
rs7765379	5.26e-06	6	32680928	0.00407577	0.00129055
rs1383264	3.454e-06	6	32739967	0.00208706	0.00165496
rs9500927	7.87e-07	6	32961361	0.000804974	0.000977671
rs396090	1.681e-05	6	32977535	0.00728543	0.00230735
rs455567	3.105e-05	6	33252115	0.001863	0.0166667
rs4713693	2.812e-05	6	33817929	0.00583691	0.00481762
rs1936158	1.449e-05	6	78184375	0.00728604	0.00198874
rs16890720	9.472e-06	6	80132292	0.0035585	0.0026618
rs9294517	1.686e-05	6	92646964	0.0080647	0.00209059
rs9398586	5.022e-10	6	98332859	2.43219e-06	0.000206481
rs9482585	5.09e-07	6	98773048	0.000670512	0.000759121
rs241819	6.8e-07	6	100910798	0.000911887	0.000745707
rs3818233	7.218e-08	6	101086372	0.000168139	0.000429288
rs6917195	1.038e-06	6	101277926	0.000926085	0.00112085
rs1575100	9.036e-07	6	101471710	0.00115682	0.000781109
rs9492432	2.754e-06	6	130322595	0.000968359	0.00284399
rs197489	1.63e-05	6	143063548	0.0086106	0.00189302
rs9390519	1.124e-05	6	148319277	0.00454506	0.00247301
rs1361024	0.0002281	6	152070928	0.00393473	0.057971
rs2353253	4.364e-06	6	155867291	0.00238951	0.00182632
rs2149085	7.206e-06	6	167371110	0.00464611	0.00155097
rs10276536	7.895e-08	7	2086960	7.05497e-05	0.00111907
rs11980627	6.24e-08	7	38907533	0.000115818	0.000538776
rs13438494	4.813e-07	7	82388714	0.000468305	0.00102775
rs724224	9.665e-08	7	86325620	0.000133273	0.000725205
rs42065	1.855e-05	7	95718579	0.00783338	0.00236807
rs11763970	1.84e-06	7	97817321	0.00170904	0.00107663
rs7797943	4.375e-06	7	97946902	0.00339059	0.00129033
rs7808017	1.788e-05	7	126194977	0.00788893	0.00226647
rs1989850	4.725e-10	7	126425473	2.03712e-06	0.000231945
rs10259338	2.052e-05	7	126940621	0.00596311	0.00344116
rs10258162	8.767e-06	7	127158623	0.00243096	0.00360639
rs320708	3.877e-08	7	137053704	0.000123657	0.000313528
rs3111261	7.48e-06	7	153196019	0.00356258	0.0020996
rs9690258	3.817e-06	7	155087486	0.00302453	0.00126201
rs11136413	1.545e-06	8	1507069	0.000873009	0.00176974
rs2897754	1.712e-08	8	4948514	7.02286e-05	0.000243775
rs11249979	1.11e-08	8	10131459	3.67077e-05	0.000302389
rs4260896	1.466e-06	8	10207464	0.0014333	0.00102282
rs1986971	6.254e-08	8	10268736	6.61673e-05	0.00094518
rs7014940	5.724e-08	8	14119944	0.000167447	0.00034184
rs1346277	1.364e-05	8	14159697	0.00595468	0.00229063
rs13277849	1.456e-05	8	14171703	0.00844816	0.00172345
rs1828494	1.243e-05	8	50054112	0.00762072	0.00163108
rs10094794	1.548e-05	8	58469034	0.00510474	0.00303248
rs12676236	1.278e-05	8	84089379	0.00539435	0.00236914
rs6471300	3.675e-06	8	92736979	0.00303074	0.00121258
rs919951	1.264e-05	8	103553703	0.00744449	0.0016979
rs2737205	1.484e-06	8	116610180	0.000757367	0.00195942
rs1340022	1.696e-05	8	131334465	0.00868509	0.00195277
rs7002465	5.236e-06	8	136200559	0.0030965	0.00169094
rs10758560	2.521e-06	9	4159328	0.00226833	0.00111139
rs1335464	1.59e-06	9	11423524	0.00108464	0.00146592
rs10965780	7.039e-08	9	23341715	7.90209e-05	0.000890777
rs1360380	1.729e-06	9	23378488	0.000660944	0.00261596
rs10119773	4.024e-11	9	23736400	3.40207e-07	0.000118281
rs7853605	1.057e-09	9	96213529	4.80822e-06	0.000219832
rs7027172	2.668e-06	9	109571457	0.00183162	0.00145664
rs10818081	5.739e-07	9	120510364	0.000758986	0.00075614
rs7469662	4.255e-07	9	122510858	0.000598598	0.000710828
rs10818963	3.21e-06	9	127189915	0.00157862	0.00203342
rs10123744	2.265e-05	9	131177363	0.00857996	0.00263987
rs1150036	1.728e-05	10	9369313	0.00914286	0.00189
rs1339678	2.955e-07	10	9951762	0.00015632	0.00189036
rs2093623	9.059e-08	10	10922977	0.000187176	0.000483982
rs10740696	2.119e-06	10	58764472	0.0012898	0.00164289
rs10824139	1.284e-05	10	76042248	0.00664986	0.00193087
rs10883688	7.625e-06	10	103510393	0.00522	0.00146073
rs10786706	2.715e-05	10	104500659	0.00414037	0.00655738
rs7092200	7.863e-06	10	104844872	0.00261052	0.00301205
rs951030	6.195e-06	10	107589359	0.00408776	0.0015155
rs7115754	2.851e-05	11	9877047	0.00654612	0.00435525
rs10840346	2.387e-05	11	10062999	0.00093093	0.025641
rs4430500	1.538e-05	11	10254371	0.00096894	0.015873
rs4757142	1.698e-09	11	13325695	7.85078e-06	0.000216284
rs12421530	1.775e-05	11	13366722	0.00925545	0.00191779
rs297346	2.158e-10	11	16355771	5.08047e-07	0.000424764
rs324299	5.215e-06	11	29680576	0.0039352	0.00132522
rs3026393	3.487e-08	11	31812215	6.71829e-05	0.000519031
rs1806180	1.228e-09	11	31840265	5.76147e-06	0.00021314
rs6485603	2.204e-07	11	45260016	0.000380156	0.000579762
rs7929294	2.381e-07	11	46776176	0.000271771	0.000876104
rs1055447	1.197e-07	11	47186424	0.000240191	0.000498353
rs3740699	2.071e-07	11	47504075	0.000121084	0.00171038
rs7939420	7.142e-07	11	47723938	0.000419664	0.00170184
rs11039448	3.462e-07	11	47918416	0.000225012	0.00153859
rs12577186	8.122e-06	11	56269410	0.00565327	0.00143669
rs7110749	4.323e-07	11	56620388	0.00065001	0.000665066
rs1510418	3.381e-05	11	57752099	0.00552653	0.00611777
rs11229412	4.739e-05	11	58170469	0.00169024	0.0280374
rs530752	2.174e-06	11	62671014	0.00153334	0.00141782
rs10765186	8.029e-08	11	88831337	0.00014295	0.000561665
rs628310	1e-05	11	99503747	0.00630873	0.0015851
rs2003987	3.152e-09	11	112946261	1.25014e-05	0.000252132
rs4937993	1.937e-05	11	113004662	0.00654339	0.00296024
rs884110	2.18e-05	11	113112073	0.00960848	0.00226883
rs6589371	1.73e-05	11	113192797	0.00838179	0.002064
rs7107223	4.637e-12	11	113255574	7.62613e-08	6.08041e-05
rs1800497	5.319e-06	11	113270828	0.00397	0.0013398
rs7131440	4.093e-13	11	113299910	1.25202e-08	3.26911e-05
rs4245146	6.453e-15	11	113317973	2.71846e-10	2.37377e-05
rs12576181	1.596e-06	11	113367370	0.001715	0.000930613
rs4936278	1.912e-11	11	113447660	2.27834e-07	8.39208e-05
rs7940164	1.031e-05	11	113451765	0.00508784	0.0020264
rs10893268	7.525e-06	11	124438612	0.00418124	0.0017997
rs10750352	1.473e-05	11	126702154	0.00756333	0.00194756
rs1000331	1.962e-06	11	126950321	0.00161579	0.00121427
rs329667	9.791e-07	11	133796538	0.00114922	0.00085197
rs7122746	1.684e-05	11	133838808	0.00730064	0.00230665
rs4495966	1.018e-05	12	10307590	0.00493565	0.00206254
rs261940	1.367e-06	12	22872641	0.00159594	0.000856547
rs2364704	5.135e-05	12	60419496	0.00989664	0.00518863
rs2241215	6.053e-09	12	109925489	6.25426e-06	0.00096782
rs10161126	1.902e-08	12	110042348	1.78788e-05	0.00106383
rs10507274	8.898e-08	12	117160976	0.000160616	0.000553992
rs7974375	2.34e-07	12	118585698	0.000278232	0.000841024
rs17441172	1.465e-08	12	118868261	4.70358e-05	0.000311465
rs10840615	1.283e-05	12	122203680	0.00392379	0.0032698
rs4770120	1.86e-05	13	21726263	0.00967719	0.00192205
rs2388548	2.388e-05	13	31050070	0.0056447	0.00423052
rs17553571	2.111e-05	13	57246427	0.008051	0.00262203
rs9538149	2.382e-05	13	59207912	0.00970636	0.00245406
rs901510	8.273e-06	13	59875606	0.00576208	0.00143577
rs9317651	1.969e-05	13	67781228	0.00532319	0.00369891
rs9541068	2.972e-06	13	67879693	0.0024527	0.00121173
rs1937522	9.333e-08	13	68080817	0.000112541	0.000829296
rs12873331	9.362e-06	13	68174396	0.00599911	0.00156056
rs8002150	8.387e-06	13	69518579	0.00299149	0.00280362
rs9541739	2.21e-06	13	69620802	0.00185371	0.0011922
rs9541763	3.764e-06	13	69678627	0.00315767	0.00119202
rs1249773	5.847e-07	13	69885691	0.000723818	0.0008078
rs7988493	6.381e-06	13	110964646	0.00352413	0.00181066
rs6492325	4.303e-06	13	111536743	0.00170937	0.00251731
rs2013931	4.933e-06	14	23607730	0.00370725	0.00133064
rs8022809	1.27e-05	14	41804188	0.00545042	0.0023301
rs11628828	1.714e-05	14	49484609	0.00827436	0.00207146
rs1204992	3.348e-06	14	72198511	0.00273263	0.00122519
rs2238284	1.257e-05	14	72419821	0.00744367	0.00168868
rs3213716	6.044e-08	14	75378185	0.000146123	0.000413625
rs10131361	8.372e-06	14	95529636	0.00433526	0.00193114
rs1949568	1.405e-06	15	46313795	0.00152509	0.000921254
rs1454835	1.784e-05	15	47491244	0.00748726	0.00238271
rs765	4.93e-06	15	48035685	0.00275642	0.00178855
rs12439380	9.731e-07	15	60844164	0.00123184	0.000789955
rs35755513	2.27e-07	15	64648186	0.000144871	0.00156691
rs11072662	4.954e-11	15	77999436	4.12286e-07	0.000120159
rs7169661	1.461e-05	15	78146659	0.00807392	0.00180953
rs8030431	9.831e-06	15	86890733	0.00375053	0.00262123
rs8039305	0.0001299	15	91422543	0.0031176	0.0416667
rs8029518	1.372e-06	15	96988657	0.000962321	0.00142572
rs1861188	1.381e-05	16	6319505	0.00568728	0.00242822
rs11644336	2.215e-08	16	7654082	6.42052e-05	0.000344988
rs17199422	3.625e-07	16	13783390	0.000524394	0.000691274
rs1420533	2.561e-07	16	52563626	0.000363206	0.000705109
rs11644573	1.439e-06	16	87483121	0.000804183	0.00178939
rs11076704	5.126e-07	16	88777995	0.000719139	0.000712797
rs4268798	1.5e-05	17	2366585	0.00619647	0.00242073
rs12938775	2.196e-11	17	2574821	1.60427e-07	0.000136885
rs2317297	3.945e-08	17	2577091	9.94878e-05	0.000396531
rs2746029	8.431e-06	17	18142740	0.00410781	0.00205243
rs17794670	1.107e-05	17	27271074	0.00468172	0.00236452
rs9899573	1.23e-05	17	42549880	0.00546438	0.00225094
rs1230065	3.753e-10	17	43461481	1.94296e-06	0.000193159
rs1880753	4.358e-12	17	43811260	7.25754e-08	6.00479e-05
rs8064870	3.437e-11	17	43926789	7.53734e-08	0.000455996
rs3785880	3.153e-09	17	43993376	1.50275e-05	0.000209815
rs242557	1.067e-07	17	44019712	9.76223e-05	0.00109299
rs2435207	3.673e-08	17	44058928	7.05216e-05	0.000520833
rs2435200	1.316e-10	17	44071851	1.02084e-06	0.000128914
rs4792827	4.006e-06	17	44131305	0.00240504	0.00166567
rs7224296	7.162e-18	17	44800046	3.08193e-13	2.32387e-05
rs17698176	5.393e-08	17	44819595	0.000116627	0.000462414
rs2597177	3.131e-05	17	46060529	0.00638213	0.00490589
rs2668622	3.903e-28	17	44352131	3.91783e-23	9.96214e-06
rs3988211	4.969e-06	17	73846105	0.00267969	0.00185432
rs4075483	8.553e-07	17	79074817	0.00047127	0.00181488
rs10775455	6.068e-07	18	31310761	0.000834438	0.000727196
rs4799729	2.027e-08	18	31393521	7.59664e-05	0.000266828
rs1539850	1.063e-05	18	35078859	0.00607698	0.00174922
rs7505519	7.94e-19	18	35172316	3.49328e-14	2.27293e-05
rs1893569	4.092e-05	18	50484996	0.00639287	0.00640088
rs4414555	3.88e-07	18	50643812	0.000347583	0.00111628
rs4632195	1.02e-10	18	50746748	2.76343e-07	0.000369106
rs3764496	2.536e-06	18	50912352	0.000881894	0.00287563
rs2292043	1.37e-08	18	51059163	1.34589e-05	0.00101792
rs9951150	6.868e-08	18	52821124	0.000175218	0.000391969
rs1262465	4.573e-06	18	52857732	0.00352546	0.00129714
rs1788030	1.012e-06	18	53045198	0.000689351	0.00146805
rs2924321	2.461e-08	18	53125435	4.97633e-05	0.000494541
rs7233312	2.815e-06	18	53143573	0.000794925	0.00354122
rs7232886	9.114e-06	18	57738078	0.00591514	0.00154079
rs646749	5.535e-06	18	57883125	0.00386176	0.00143328
rs11664704	1.928e-05	18	57987859	0.00768274	0.00250952
rs11083567	5.491e-06	19	41318306	0.00383325	0.00143247
rs9630873	8.119e-06	19	46469482	0.00501578	0.00161869
rs2304521	2.733e-06	19	58988179	0.00251297	0.00108756
rs306755	1.101e-05	20	3099752	0.00625227	0.00176096
rs3087802	1.379e-05	20	3143752	0.00707358	0.00194951
rs17189227	5.33e-05	20	10988855	0.0094757	0.00562491
rs6074012	1.16e-08	20	44700166	5.13983e-05	0.000225688
rs2868764	3.64e-06	20	44722011	0.00205414	0.00177203
rs1535043	1.185e-06	20	44767724	0.00143668	0.000824816
rs6096776	6.717e-06	20	50741467	0.00471944	0.00142326
rs4821981	3.005e-07	22	41415644	0.000184732	0.00162668
rs9611606	1.697e-07	22	41931074	0.000215681	0.00078681
rs2064189	4.591e-07	22	42127999	0.000262232	0.00175074

## Sheet: ST4
Supplementary Table 4: Results of the Validation Study: Conditional FDR value of 70 SNPs for BW given the neuroticism (cFDR <0.001)
SNP	P_bw	CHR_bw	POS_bw	cFDR.BW	cdf.BW
rs12404679	1.2e-07	1	43458458	0.000252888	0.000474518
rs1218565	2.9e-06	1	154817687	0.00255174	0.00113648
rs6673081	5.3e-10	1	154989595	6.0738e-07	0.0008726
rs2886070	3.5e-08	1	155973971	0.000152635	0.000229305
rs1044299	3.6e-06	1	176811873	0.0031824	0.00113122
rs3795521	3e-06	1	214814571	0.0065865	0.000455477
rs1415181	3.7e-06	1	215031151	0.00802183	0.000461242
rs6424243	1.1e-05	1	232768148	0.009548	0.00115207
rs4233701	5.2e-07	2	23929086	0.0009997	0.000520156
rs2339940	4.5e-07	2	24251787	0.000373163	0.00120591
rs7597315	7.9e-11	2	46487360	1.14988e-06	6.87028e-05
rs6726089	2.4e-06	2	46645480	0.00391424	0.000613146
rs11125079	9.5e-06	2	46732215	0.0096125	0.000988297
rs11690295	1.9e-06	2	112651316	0.00470087	0.00040418
rs4677887	2.3e-12	3	123100223	4.25265e-08	5.40839e-05
rs3772587	1.5e-06	3	148576916	0.00134032	0.00111914
rs10049090	2.8e-42	3	156797702	1.5101e-37	1.85419e-05
rs740672	2.6e-07	4	17782264	0.0006708	0.000387597
rs6853216	1.5e-09	4	17970655	7.26283e-06	0.000206531
rs1580278	3.1e-05	4	104140848	0.00519767	0.00596422
rs2087826	4e-09	4	145639318	1.3618e-05	0.000293729
rs12656216	2e-06	5	36160668	0.00610022	0.000327857
rs149514	8.3e-05	5	64851737	0.009462	0.00877193
rs4704942	6.1e-08	5	157893360	0.000251352	0.000242687
rs1012626	4.5e-15	6	20577561	6.15465e-11	7.31154e-05
rs1012635	4e-10	6	20675295	2.7348e-06	0.000146263
rs2206734	2.4e-17	6	20694884	1.00092e-13	0.000239779
rs4710945	9.2e-10	6	20745074	5.59552e-06	0.000164417
rs4144650	6.7e-08	6	20938921	8.174e-05	0.000819672
rs1547669	1e-05	6	33775641	0.00685533	0.00145872
rs1415701	4e-11	6	130345835	4.8672e-07	8.21828e-05
rs1293935	2.2e-10	6	152017958	4.6695e-07	0.000471142
rs1361024	8e-06	6	152070928	0.001396	0.00573066
rs2191883	4.2e-06	7	35273291	0.0099135	0.000423665
rs1202427	4e-06	7	148937136	0.00720464	0.000555198
rs4143341	3.2e-06	7	159054952	0.00820044	0.000390223
rs4875812	4.6e-05	8	1759466	0.0074796	0.00615006
rs732563	5.7e-07	8	23345526	0.0011767	0.000484406
rs7846135	2.8e-07	8	126501528	0.000968862	0.000288999
rs9721852	1.1e-05	9	92449524	0.00904084	0.0012167
rs28536742	2.1e-11	9	98283093	7.707e-08	0.00027248
rs2150052	2.8e-08	9	113945067	0.000146345	0.000191329
rs1147322	9.9e-11	9	125675601	1.35828e-07	0.000728863
rs2540074	1.9e-10	9	125971496	3.2338e-07	0.000587544
rs11187076	8.1e-08	10	94336963	0.000401034	0.000201978
rs2497304	1.4e-14	10	94492716	3.64221e-10	3.84382e-05
rs10786156	1.8e-07	10	96014622	0.000680697	0.000264435
rs10840346	7e-07	11	10062999	0.0002128	0.00328947
rs4430500	6.6e-06	11	10254371	0.0017028	0.00387597
rs4938893	3.6e-05	11	58095004	0.005812	0.00619408
rs11229412	2.7e-05	11	58170469	0.003357	0.00804289
rs895964	1.2e-07	12	26858066	0.00047418	0.000253069
rs12306172	3.8e-06	12	54539005	0.0079979	0.000475125
rs12371967	2.2e-10	12	66346714	1.89466e-06	0.000116116
rs1042725	7.1e-32	12	66358347	2.82793e-28	0.000251067
rs10878353	1.4e-08	12	66382532	5.42982e-05	0.000257835
rs7309412	1.6e-06	12	103073093	0.00404591	0.000395461
rs10774625	3.4e-06	12	111910219	0.00756259	0.000449582
rs12865243	3e-06	13	40678820	0.00379286	0.000790961
rs8039305	4.9e-08	15	91422543	2.7391e-05	0.00178891
rs889203	1.3e-06	16	20050658	0.00357941	0.000363188
rs8056429	7.1e-06	16	57112865	0.00624534	0.00113685
rs222837	3.9e-07	17	7132556	0.00108416	0.000359727
rs17767418	2.6e-08	17	28806294	0.000136858	0.000189977
rs757558	1.2e-05	17	63561592	0.006534	0.00183655
rs2423512	2.1e-07	20	10686376	0.000623346	0.000336892
rs6057610	3e-10	20	31241389	1.80943e-06	0.000165798
rs6058847	8.3e-07	20	31324135	0.00222133	0.000373651
rs4810296	1.3e-07	20	39192317	0.000394576	0.000329468
rs2823025	7.9e-07	21	16424421	0.00228407	0.000345873

## Sheet: ST5
Supplementary Table 5: Results of the Validation Study: Conjunction cFDR value of 21 common SNPs in BW and neurotcism (ccFDR <0.05)
SNP	CHR_bw	POS_bw	cFDR.BW	cFDR.NE	ccfdr
rs507288	1	37203702	0.0385	1.6839e-08	0.0385
rs4660550	1	39688459	0.01287	0.0139761	0.0139761
rs6673081	1	154989595	6.0738e-07	0.0114128	0.0114128
rs2339940	2	24251787	0.000373163	0.047412	0.047412
rs1580278	4	104140848	0.00519767	0.0108072	0.0108072
rs149514	5	64851737	0.009462	0.000156046	0.009462
rs2206734	6	20694884	1.00092e-13	0.035205	0.035205
rs455567	6	33252115	0.01625	0.001863	0.01625
rs1361024	6	152070928	0.001396	0.00393473	0.00393473
rs972088	7	127322989	0.0260236	0.0165327	0.0260236
rs4875812	8	1759466	0.0074796	0.019665	0.019665
rs10957133	8	61300510	0.0243956	0.0150488	0.0243956
rs1147322	9	125675601	1.35828e-07	0.01035	0.01035
rs2540074	9	125971496	3.2338e-07	0.0303435	0.0303435
rs10840346	11	10062999	0.0002128	0.00093093	0.00093093
rs4430500	11	10254371	0.0017028	0.00096894	0.0017028
rs4938893	11	58095004	0.005812	0.016296	0.016296
rs11229412	11	58170469	0.003357	0.00169024	0.003357
rs198476	11	61525730	0.0484438	0.0357585	0.0484438
rs1042725	12	66358347	2.82793e-28	0.014324	0.014324
rs8039305	15	91422543	2.7391e-05	0.0031176	0.0031176
