# Supplementary material for: Exploring the novel SNPs in neuroticism and birth weight based on GWAS datasets
Source: BMC Med Genomics. 2023 Jul 15;16:167. doi: 10.1186/s12920-023-01591-y (PMC10349512; doi:10.1186/s12920-023-01591-y)
Supplement: Supplementary file 2 — Additional file 2. [file 12920_2023_1591_MOESM2_ESM.xlsx]

## Sheet: supplementary 
Previously found SNPs in orther study
	trait	article	years	DOI	link
1	birth weight	Genome-wide associations for birth weight and correlations with adult disease	2016	10.1038/nature19806	https://www.ncbi.nlm.nih.gov/pmc/articles/PMC5164934/table/T1/?report=objectonly
2	birth weight	Maternal and fetal genetic effects on birth weight and their relevance to cardio-metabolic risk factors	2019	10.1038/s41588-019-0403-1	https://www.ncbi.nlm.nih.gov/pmc/articles/PMC6522365/
3	neuroticism	A genome-wide multiphenotypic association analysis identified common candidate genes for subjective well-being, depressive symptoms and neuroticism	2020	10.1016/j.jpsychires.2020.02.012	https://pubmed.ncbi.nlm.nih.gov/32109668/
4	neuroticism	Genome-wide analysis of over 106 000 individuals identifies 9 neuroticism-associated loci	2016	10.1038/mp.2016.49	https://www.ncbi.nlm.nih.gov/pmc/articles/PMC4879189/table/tbl2A/?report=objectonly

## Sheet: article1
Supplementary provided in Article 1
Locus	Lead SNP	Chr.	Position (bp, b37)	Alleles	EAF	European ancestry		Trans-ancestry
				Effect/Other		β(SE)	P-value	β(SE)	P-value
EPAS1	rs1374204	2	46484205	T/C	0.7	0.047 (0.004)	6.2x10-29	0.046 (0.004)	1.5x10-29
YKT6-GCK	rs138715366	7	44246271	C/T	0.99	0.241 (0.023)	7.2x10-26	0.244 (0.023)	1.4x10-26
ESR1	rs1101081	6	152032917	C/T	0.73	0.038 (0.004)	1.6x10-19	0.037 (0.004)	6.1 x10-20
PTCH1	rs28510415	9	98245026	G/A	0.09	0.056 (0.007)	1.5x10-17	0.053 (0.006)	4.0x10-16
CLDN7	rs 113086489	17	7171356	T/C	0.55	0.031 (0.004)	9.1 x10-16	0.030 (0.004)	1.3X10-15
HHEX-IDE	rs61862780	10	94468643	T/C	0.52	0.028 (0.004)	3.0x10-14	0.028 (0.004)	9.5x10-15
STRBP	rs700059	9	125824055	G/A	0.16	0.033 (0.005)	4.7x10-10	0.036 (0.005)	1.2x10-12
HHIP	rs6537307	4	145601863	G/A	0.48	0.025 (0.004)	9.5x10-12	0.026 (0.004)	1.3x10-12
ZBTB7B	rs3753639	1	154986091	C/T	0.23	0.031 (0.004)	7.3x10-12	0.031 (0.004)	1.3x10-12
SREBF2	rs62240962	22	42259524	C/T	0.92	0.047 (0.007)	9.7x10-12	0.047 (0.007)	3.7x10-2
MLXIPL	rs62466330	7	73056805	C/T	0.07	0.049 (0.008)	1.2x10-12	0.051 (0.007)	5.9x10-12
ANK1-NKX6-3	rs13266210	8	41533514	A/G	0.79	0.031 (0.005)	1.3x10-11	0.030 (0.004)	1.6x10-11
L3MBTL3	rs1415701	6	130345835	G/A	0.73	0.025 (0.004)	2.6x10-9	0.027 (0.004)	4.0x10-11
ATAD2B	rs7575873	2	23962647	A/G	0.88	0.038 (0.006)	1.3x10-11	0.036 (0.006)	6.2x10-11
C20orf203	rs28530618	20	31275581	A/G	0.5	0.026 (0.004)	7.7x10-12	0.024 (0.004)	8.4x10-11
MAFB	rs6016377	20	39172728	T/C	0.45	0.024 (0.004)	9.5x10-10	0.024 (0.004)	3.7x10-10
CPA3	rs10935733	3	148622968	T/C	0.42	0.022 (0.004)	9.2x10-9	0.023 (0.004)	6.2x10-10
INS-IGF2	rs72851023	11	2130620	T/C	0.07	0.048 (0.008)	2.9x10-10	0.046 (0.007)	6.8x10-10
IGF2BP3	rs11765649	7	23479013	T/C	0.76	0.027 (0.004)	5.8x10-10	0.026 (0.004)	1.0x10-9
WNT4-ZBTB40	rs2473248	1	22536643	C/T	0.87	0.033 (0.006)	1.1x10-8	0.033 (0.005)	1.1x10-9
IGF1R	rs7402982	15	99193269	A/G	0.42	0.023 (0.004)	2.3x10-9	0.023 (0.004)	1.1x10-9
PLAC1	rs11096402	X	133827868	G/A	0.25	0.028 (0.005)	1.3x10-9	N/A	N/A
EBF1	rs7729301	5	157886953	A/G	0.72	0.024 (0.004)	1.6x10-8	0.025 (0.004)	1.3x10-9
SUZ12P1-CRLF3	rs144843919	17	29037339	G/A	0.96	0.066 (0.012)	1.4x10-8	0.068 (0.011)	1.5x10-9
FCGR2B	rs72480273	1	161644871	C/A	0.17	0.031 (0.005)	8.0x10-10	0.030 (0.005)	1.5x10-9
RNF219-AS1	rs1819436	13	78580283	C/T	0.87	0.033 (0.006)	6.3x10-9	0.033 (0.005)	1.8x10-9
NT5C2	rs74233809	10	104913940	C/T	0.08	0.037 (0.007)	5.2x10-8	0.039 (0.006)	1.8x10-9
SLC45A4	rs12543725	8	142247979	G/A	0.6	0.023 (0.004)	1.2x10-9	0.022 (0.004)	1.9x10-9
GPR139	rs1011939	16	19992996	G/A	0.31	0.022 (0.004)	1.3x10-7	0.024 (0.004)	2.7x10-9
SP6-SP2	rs12942207	17	45968294	C/T	0.3	0.022 (0.004)	5.1x10-8	0.024 (0.004)	3.0x10-9
GNA12	rs798489	7	2801803	C/T	0.74	0.023 (0.004)	2.0x10-8	0.024 (0.004)	5.0x10-9
PHF19	rs7847628	9	123631225	G/A	0.67	0.023 (0.004)	1.0x10-8	0.023 (0.004)	5.4x10-9
PLEKHA1	rs2421016	10	124167512	T/C	0.48	0.021 (0.004)	1.8x10-8	0.021 (0.004)	6.1x10-9
JAG1	rs6040076	20	10658882	C/G	0.51	0.023 (0.004)	2.0x10-9	0.022 (0.004)	7.2x10-9
LINC00332	rs2324499	13	40662001	G/C	0.67	0.022 (0.004)	7.3x10-8	0.023 (0.004)	8.3x10-9
IGF1	rs7964361	12	102994878	A/G	0.08	0.039 (0.007)	4.7x10-9	0.038 (0.007)	9.7x10-9
FES	rs12906125	15	91427612	G/A	0.69	0.023 (0.004)	1.7x10-8	0.023 (0.004)	1.0x10-8
TBX20	rs6959887	7	35295365	A/G	0.61	0.023 (0.004)	1.5x10-9	0.021 (0.004)	1.0x10-8
HMGA1	rs7742369	6	34165721	G/A	0.19	0.028 (0.005)	1.0x10-8	0.027 (0.005)	1.1x10-8
HIST1H2BE	rs9379832	6	26186200	A/G	0.71	0.023 (0.004)	6.6x10-8	0.024 (0.004)	1.2x10-8
PTH1R	rs2242116	3	46941116	A/G	0.39	0.022 (0.004)	1.4x10-8	0.021 (0.004)	1.2x10-8
NRIP1	rs2229742	21	16339172	G/C	0.87	0.036 (0.006)	2.2x10-9	0.034 (0.006)	1.5x10-8
RB1	rs2854355	13	48882363	G/A	0.26	0.023 (0.004)	9.8x10-8	0.024 (0.004)	2.2x10-8
KREMEN1	rs134594	22	29468456	C/T	0.35	0.023 (0.004)	1.0x10-8	0.022 (0.004)	2.2x10-8
APOLD1	rs11055034	12	12890626	C/A	0.73	0.022 (0.004)	1.8x10-7	0.023 (0.004)	2.3x10-8
PEPD	rs10402712	19	33926013	A/G	0.27	0.022 (0.004)	4.4x10-7	0.023 (0.004)	2.3x10-8
ACTL9	rs61154119	19	8787750	T/G	0.84	0.028 (0.005)	1.1x10-7	0.028 (0.005)	2.3x10-8
LPAR1	rs2150052	9	113945067	T/A	0.5	0.021 (0.004)	2.2x10-8	0.020 (0.004)	2.8x10-8
ITPR2	rs12823128	12	26872730	T/C	0.56	0.021 (0.004)	1.9x10-8	0.020 (0.004)	3.2x10-8
DTL	rs61830764	1	212289976	A/G	0.36	0.022 (0.004)	5.6x10-8	0.022 (0.004)	4.5x10-8
TRIB1	rs6989280	8	126508746	G/A	0.7	0.022 (0.004)	2.2x10-7	0.022 (0.004)	5.0x10-8
MTNR1B	rs 10830963	11	92708710	G/C	0.27	0.023 (0.004)	2.9x10-8	0.022 (0.004)	1.0x10-7
ABCC9	rs139975827	12	22068161	G/A	0.63	0.025 (0.004)	1.1x10-8	0.022 (0.004)	1.0x10-7

## Sheet: article2
Supplementary provided in Article 2
SNPs	Chromosome	Position (hg19)	Band	Signal Name (fet_nearest/mat_nearest/additional)a	Signal Numberb	Effect Allele	Other Allele
rs17367504	1	11862778	1p36.22	MTHFR	1	G	A
rs12401656	1	43456767	1p34.2	FLJ32224/SLC2A1	2	G	A
rs80278614	1	119412317	1p12	TBX15	3	A	G
rs905938	1	154991389	1q21.3	DCST2/KCNN3	4	C	T
rs670523	1	155878732	1q22	RIT1/LMNA	5	G	A
rs72480273	1	161644871	1q23.3	FCGR2B/FCGR2C/HSPA6	6	C	A
rs10913200	1	176521655	1q25.2	PAPPA2	7	G	A
rs61830764	1	212289976	1q32.3	DTL	8	A	G
rs3806315	1	214724668	1q41	PTPN14	9	A	G
rs708122	1	228216997	1q42.13	WNT3A	10	C	A
rs10495563	2	9662210	2p25.1	ADAM17	11	A	G
rs11893688	2	9695282	2p25.1	ADAM17	11	T	C
rs2551347	2	23912401	2p24.1	KLHL29	12	T	C
rs1179494	2	36809496	2p22.2	FEZ2	13	G	C
rs754868	2	43185532	2p21	HAAO	14	G	A
rs4952673	2	43423870	2p21	ZFP36L2	15	A	G
rs17034876	2	46484310	2p21	EPAS1	16	T	C
rs4953353	2	46567276	2p21	EPAS1	17	G	T
rs186606513	2	97482001	2q11.2	CNNM3	18	G	A
rs56188432	2	158406865	2q24.1	ACVR1C	19	G	A
rs560887	2	169763148	2q31.1	G6PC2	20	C	T
rs2280235	2	191843830	2q32.2	STAT1	21	G	A
rs10181515	2	227019461	2q36.3	LOC646736/COL4A4/IRS1	22	T	C
rs9855896	3	14287150	3p25.1	LSM3	23	G	A
rs2168443	3	46947087	3p21.31	PTH1R	24	T	A
rs11708067	3	123065778	3q21.1	ADCY5	25	G	A
rs9851257	3	123125711	3q21.1	ADCY5	26	T	A
rs6440006	3	141142691	3q23	ZBTB38	27	A	G
rs2306700	3	142123841	3q23	XRN1	28	T	C
rs10935733	3	148622968	3q24	CPA3/AGTR1	29	T	C
rs4679760	3	155855418	3q25.31	KCNAB1	30	G	C
rs1482852	3	156798294	3q25.31	LOC339894/CCNL1	31	A	G
rs11711420	3	183349010	3q27.1	KLHL24	32	T	G
rs4144829	4	17903654	4p15.31	LCORL/DCAF16	33	C	T
rs2174633	4	17917781	4p15.31	LCORL/DCAF16	33	A	C
rs2189234	4	106075498	4q24	TET2	34	G	T
rs6533183	4	106133184	4q24	TET2	34	C	T
rs116807401	4	135121721	4q28.3	PABPC4L	35	C	T
rs6845999	4	145565826	4q31.21	LOC646576/HHIP	36	T	C
rs2131354	4	145599908	4q31.21	LOC646576/HHIP	36	A	G
rs4579095	4	174726635	4q34.1	NBLA00301	37	G	A
rs1818782	5	39424628	5p13.1	DAB2	38	C	A
rs351930	5	52003397	5q11.2	PELO	39	T	A
rs854037	5	57091783	5q11.2	ACTBL2	40	A	G
rs28365970	5	67585723	5q13.1	PIK3R1	41	C	A
rs6871635	5	133830395	5q31.1	PHF15	42	G	A
rs1981627	5	133838180	5q31.1	PHF15	42	G	A
rs2946179	5	157886627	5q33.3	EBF1	43	C	T
rs34471628	5	172196752	5q35.1	DUSP1	44	A	G
rs9379084	6	7231843	6p24.3	RREB1	45	G	A
rs35261542	6	20675792	6p22.3	CDKAL1	46	C	A
rs9379832	6	26186200	6p22.2	HIST1H2BE/HIST1H2BH	47	A	G
rs9366778	6	31269173	6p21.33	HLA-C	48	G	A
rs6911024	6	31368451	6p21.33	MICA/HLA-C	49	T	C
rs9267812	6	32128394	6p21.32	PPT2	50	T	C
rs1547669	6	33775641	6p21.31	MLN	51	G	A
rs75104038	6	34190104	6p21.31	HMGA1	52	A	G
rs75034466	6	34199815	6p21.31	HMGA1	52	T	C
rs6911621	6	35529025	6p21.31	FKBP5/MAPK13/TEAD3	53	T	C
rs9348981	6	35687249	6p21.31	FKBP5/MAPK13/TEAD3	53	T	G
rs7744700	6	53349401	6p12.1	GCLC	54	T	A
rs76094073	6	109288036	6q21	ARMC2/SESN1	55	G	C
rs6568554	6	109290319	6q21	ARMC2/SESN1	55	A	C
rs6925689	6	126865884	6q22.32	CENPW	56	T	C
rs6569647	6	130337266	6q23.1	L3MBTL3	57	T	C
rs1415701	6	130345835	6q23.1	L3MBTL3	57	G	A
rs6930558	6	141878920	6q24.1	NMBR	58	T	G
rs962554	6	142734204	6q24.1	GPR126	59	T	C
rs10872678	6	152039964	6q25.1	ESR1	60	T	C
rs7772579	6	152042502	6q25.1	ESR1	60	A	C
rs2934844	6	166142456	6q27	PDE10A	61	T	A
rs1724889	7	2741021	7p22.3	AMZ1/GNA12	62	G	A
rs4719648	7	2756832	7p22.3	AMZ1/GNA12	62	C	T
rs59084784	7	22739562	7p15.3	IL6	63	A	C
rs7808457	7	22798265	7p15.3	IL6	64	A	T
rs34776209	7	23513093	7p15.3	IGF2BP3	65	C	T
rs2908279	7	44174857	7p13	MYL7/GCK	66	T	G
rs2971669	7	44231778	7p13	GCK	67	T	C
rs138715366	7	44246271	7p13	YKT6/GCK	68	C	T
rs10265133	7	45895604	7p12.3	IGFBP1/IGFBP3	69	G	T
rs11983722	7	46298647	7p12.3	IGFBP3	70	A	T
rs10265057	7	47275737	7p12.3	TNS3	71	G	A
rs2237467	7	50733316	7p12.1	GRB10	72	A	G
rs112139215	7	73034559	7q11.23	MLXIPL	73	A	C
rs2282978	7	92264410	7q21.2	CDK6	74	C	T
rs45446698	7	99332948	7q22.1	CYP3A7-CYP3AP1	75	G	T
rs13231367	7	127509070	7q32.1	SND1	76	G	A
rs6467157	7	127660763	7q32.1	SND1	76	T	C
rs3918226	7	150690176	7q36.1	NOS3	77	C	T
rs62496903	8	6446938	8p23.1	MCPH1	78	T	C
rs732563	8	23345526	8p21.2	ENTPD4/NKX3-1	79	C	T
rs11778247	8	23403378	8p21.2	SLC25A37	80	G	A
rs34036147	8	38366249	8p11.22	C8orf86/FGFR1	81	T	C
rs13266210	8	41533514	8p11.21	ANK1	82	A	G
rs72656010	8	57122215	8q12.1	PLAG1	83	T	C
rs6995390	8	77611012	8q21.11	ZFHX4	84	T	A
rs7819593	8	106115172	8q22.3	ZFPM2	85	C	T
rs10283100	8	120596023	8q24.12	ENPP2	86	G	A
rs13271368	8	126506140	8q24.13	TRIB1	87	C	T
rs13257363	8	142252580	8q24.3	SLC45A4	88	G	A
rs9657468	8	142362391	8q24.3	GPR20	89	G	T
rs7854962	9	96900505	9q22.32	PTPDC1	90	C	G
rs28457693	9	98217348	9q22.32	PTCH1/FANCC	91	G	A
rs1411424	9	113892963	9q31.3	LPAR1	92	A	G
rs2418135	9	113901309	9q31.3	LPAR1	92	A	G
rs72760655	9	116916214	9q32	COL27A1	93	C	A
rs1323438	9	119115531	9q33.1	PAPPA	94	C	T
rs3933326	9	123633948	9q33.2	PHF19	95	G	A
rs10985827	9	125701608	9q33.2	RABGAP1/GPR21	96	G	T
rs28505901	9	139241030	9q34.3	GPSM1	97	A	G
rs4350272	10	25056118	10p12.1	ARHGAP21	98	A	G
rs5030938	10	70975916	10q22.1	HKDC1/HK1	99	T	C
rs9645500	10	70986723	10q22.1	HKDC1/HK1	99	G	T
rs1112718	10	94479107	10q23.33	HHEX/IDE	100	G	A
rs10509669	10	95969913	10q23.33	PLCE1	101	A	T
rs3740360	10	96025491	10q23.33	PLCE1	102	C	A
rs2274224	10	96039597	10q23.33	PLCE1	103	C	G
rs562974282	10	104201070	10q24.32	MIR146B	104	G	T
rs10883846	10	104958244	10q24.33	NT5C2/CYP17A1	105	C	T
rs7903146	10	114758349	10q25.2	TCF7L2	106	T	C
rs7076938	10	115789375	10q25.3	ADRB1	107	T	C
rs1801253	10	115805056	10q25.3	ADRB1	107	C	G
rs71486610	10	124134803	10q26.13	PLEKHA1	108	C	G
rs11042596	11	2118860	11p15.5	INS-IGF2	109	T	G
rs234864	11	2857297	11p15.4	KCNQ1	110	A	G
rs2168101	11	8255408	11p15.4	LMO1	111	C	A
rs4444073	11	10331664	11p15.4	ADM	112	A	C
rs12574749	11	32405355	11p13	WT1	113	C	A
rs5030317	11	32410337	11p13	WT1	113	C	G
rs10437653	11	46297631	11p11.2	CREB3L1	114	A	C
rs10734564	11	48160429	11p11.2	PTPRJ	115	A	G
rs667515	11	69449076	11q13.3	CCND1	116	G	C
rs61885091	11	69791952	11q13.3	ANO1/FGF4	117	A	G
rs10830963*	11	92708710	11q14.3	MTNR1B	118	G	C
rs10895278	11	102095335	11q22.1	YAP1	119	C	T
rs76895963	12	4384844	12p13.32	CCND2	120	G	T
rs11055030	12	12878349	12p13.1	APOLD1	121	G	C
rs2306547	12	26877885	12p11.23	ITPR2	122	C	T
rs11051061	12	30914668	12p11.21	CAPRIN2	123	A	G
rs6582623	12	46613394	12q13.11	SLC38A1	124	C	T
rs180438	12	47187260	12q13.11	SLC38A4	125	G	A
rs8756	12	66359752	12q14.3	HMGA2	126	C	A
rs7968682	12	66371880	12q14.3	HMGA2	126	G	T
rs1480470	12	66412130	12q14.3	HMGA2	127	G	A
rs1533688	12	102772745	12q23.2	IGF1	128	C	T
rs2647873	12	103081192	12q23.2	LINC00485/IGF1	129	A	G
rs17033114	12	103123339	12q23.2	LINC00485/IGF1	130	T	C
rs3184504	12	111884608	12q24.12	SH2B3	131	C	T
rs9549046	13	40647206	13q14.11	LINC00332	132	A	G
rs34217484	13	48854550	13q14.2	LINC00441/RB1	133	A	T
rs9318511	13	78601413	13q22.3	LINC00446	134	C	A
rs72681869	14	50655357	14q21.3	SOS2	135	C	G
rs6575803	14	101257755	14q32.2	MIR2392/DLK1	136	C	T
rs75844534	15	38667117	15q14	SPRED1	137	A	C
rs2928148	15	41401550	15q15.1	INO80	138	A	G
rs339969	15	60883281	15q22.2	RORA	139	A	C
rs3784789	15	75082552	15q24.1	CSK	140	G	C
rs12909648	15	86224570	15q25.3	KLHL25/AKAP13	141	G	A
rs12443252	15	91064690	15q26.1	CRTC3	142	T	C
rs7183988	15	91428589	15q26.1	FES/FURIN	143	G	T
rs4932373	15	91429287	15q26.1	FES/FURIN	143	A	C
rs55958435	15	96852638	15q26.2	NR2F2	144	A	G
rs7402983	15	99193276	15q26.3	IGF1R	145	A	C
rs11630479	15	99240481	15q26.3	IGF1R	146	G	A
rs2045457	16	20046115	16p12.3	GPR139/GPRC5B	147	G	A
rs40434	16	55699525	16q12.2	SLC6A2	148	G	A
rs28544888	16	55741204	16q12.2	SLC6A2	149	C	T
rs11641308	16	75312023	16q23.1	BCAR1	150	T	C
rs222857	17	7164563	17p13.1	CLDN7/SLC2A4	151	T	C
rs2428362†	17	7180274	17p13.1	CLDN7/SLC2A4	151	T	C
rs4511593	17	7455536	17p13.1	TNFSF12-TNFSF13	152	T	C
rs78378222	17	7571752	17p13.1	TP53	153	G	T
rs9909342	17	25652275	17q11.1	WSB1	154	A	G
rs7223535	17	29211667	17q11.2	ATAD5	155	G	A
rs11867479	17	68090207	17q24.3	KCNJ16	156	T	C
rs10221267	17	68464662	17q24.3	KCNJ2	157	T	C
rs73354194	17	79905947	17q25.3	MYADML2	158	C	T
rs9912553	17	79959703	17q25.3	ASPSCR1	159	G	C
rs11082304	18	20720973	18q11.2	CABLES1	160	T	G
rs2779165	19	4915447	19p13.3	UHRF1	161	G	C
rs8106042	19	7161849	19p13.2	INSR	162	G	C
rs2967676	19	8789666	19p13.2	ACTL9	163	A	C
rs41355649	19	33790556	19q13.11	CEBPA	164	G	A
rs1129156	19	40719076	19q13.2	MAP3K10/AKT2	165	T	C
rs147957154	19	43431040	19q13.31	PSG7	166	T	C
rs516246	19	49206172	19q13.33	FUT2	167	C	T
rs255773	19	54723546	19q13.42	LILRB3/RPS9	168	C	T
rs147110934	19	55993436	19q13.42	ZNF628	169	G	T
rs12461110	19	56320663	19q13.43	NLRP11	170	A	G
rs304001	19	56423668	19q13.43	NLRP13	171	G	A
rs6040076	20	10658882	20p12.2	JAG1	172	C	G
rs6033062	20	11207419	20p12.2	LOC339593	173	A	T
rs1203876	20	22540915	20p11.21	LINC00261/FOXA2	174	C	A
rs11698914	20	31327144	20q11.21	COMMD7	175	C	G
rs181451002	20	32466219	20q11.22	CHMP4B	176	G	A
rs2889874	20	33715777	20q11.22	EDEM2/MYH7B	177	G	T
rs1012167	20	39159119	20q12	MAFB	178	C	T
rs753381	20	39797465	20q12	PLCG1	179	T	C
rs6026449	20	57272617	20q13.32	STX16-NPEPL1/GNAS	180	C	T
rs73143584	20	62445702	20q13.33	ZBTB46	181	A	G
rs2229742	21	16339172	21q11.2	NRIP1	182	G	C
rs220193	21	43581308	21q22.3	UMODL1	183	A	G
rs134594	22	29468456	22q12.1	KREMEN1	184	C	T
rs41311445	22	42070374	22q13.2	NHP2L1/SREBF2	185	A	C
rs7285579	22	46441980	22q13.31	LOC100271722	186	C	T
rs7067170	23	68382836	23q13.1	PJA1	187	G	A
rs7886910	23	78630857	23q21.1	ITM2A	188	C	T
rs6608539	23	115132834	23q23	AGTR2	189	A	G
rs11096402	23	133827868	23q26.3	PLAC1	190	G	A

## Sheet: article4
Supplementary provided in Article 4
Index SNP	Chr	Position	A1/A2	Freq	β (s.e.)	P	Direction (UKBB-GS-QMIR)	Heter P	Associated region	Genes
rs490647	1	37 242 743	A/G	0.227	0.092 (0.017)	3.8 × 10−8	+++	0.577	37 219 429–37 261 085	GRIK3
rs4653663	1	225 927 218	A/T	0.255	0.091 (0.016)	2.0 × 10−8	+++	0.097	225 899 639–225 947 638	ENAH, SRP9
rs12637928	3	110 184 749	A/T	0.49	−0.077 (0.014)	4.3 × 10−8	−−−	0.663	110 103 126–110 299 632	PVRL3 (579KB distal)
rs62353264	4	166 085 805	A/T	0.986	−0.335 (0.061)	3.7 × 10−8	−−+	0.261	166 063 134–166 198 156	TMEM192, KLHL2, MSMO1
rs12682352	8	8 646 246	T/C	0.525	0.115 (0.014)	1.5 × 10−15	+++	0.366	8 301 794–10 831 868	More than 10 genes
rs12378446	9	11 369 213	T/C	0.791	0.100 (0.017)	9.4 × 10−9	+++	0.919	11 131 371–11 880 898	PTRD (650KB distal)
rs4977844	9	23 295 899	C/G	0.358	0.083 (0.015)	3.2 × 10−8	+++	0.367	23 291 526–23 340 616	ELAVL2
rs111433752	17	43 857 989	T/G	0.79	−0.120 (0.018)	9.3 × 10−12	−−−	0.068	43 463 493–44 865 603	More than 10 genes
rs1187264	18	35 289 647	C/G	0.136	0.118 (0.021)	1.2 × 10−8	+++	0.526	35 287 090–35 413 260	CELF4
