# Supplementary material for: Exploring the novel SNPs in neuroticism and birth weight based on GWAS datasets
Source: BMC Med Genomics. 2023 Jul 15;16:167. doi: 10.1186/s12920-023-01591-y (PMC10349512; doi:10.1186/s12920-023-01591-y)
Supplement: Supplementary file 3 — Additional file 3. [file 12920_2023_1591_MOESM3_ESM.xlsx]

## Sheet: Sheet1
SNPs associated with birth weight and highly linkage disequilibrium SNPs ( p<5e-8 )
rs10049090
rs1042725
rs1012626
rs10946403
rs6853216
rs6058847
rs12371967
rs6057610
rs10774625
rs2497304
rs1012635
rs4677887
rs10786156
rs7597315
rs10878353
rs2782980
rs740672
rs1147322
rs6673081
rs2150052
rs2540074
rs10283100
rs10840346
rs8039305
rs1547669
rs4499396
rs11066301
rs732563
rs4430500
rs4710945
rs817362
rs17767418
rs2306531
rs9380529
rs11187076
rs12404679
rs895964
rs2886070
rs4713884
rs1218565
rs2423512
rs1384539
rs4796392
rs222837
rs328294
rs2339940
rs6918981
rs2067833
rs7207347
rs3756668
rs10265057
rs2782979
rs1415701
rs12270978
rs7460241
rs817329
rs4958241
rs4144650
rs4712542
rs1886843
rs1319046
rs4704942
rs5742915
rs2075067
rs452674
rs357542
rs2715878
rs10784514
rs851985
rs12656216
rs12643660
rs143384
rs2283200
rs7018178
rs9669403
rs4812493
rs12210148
rs1319869
rs1975427
rs10762266
rs4145878
rs2823025
rs4141270

## Sheet: rs10049090
SNPs highly in linkage disequilibrium with rs10049090 (r2>0.8)
RS_Number Coord Alleles MAF Distance Dprime R2 Correlated_Alleles FORGEdb RegulomeDB Function
rs10049090 chr3:156797702 (G/A) 0.4036 0 1.0 1.0 G=G,A=A 8 5 NA
rs10049210 chr3:156797373 (T/C) 0.4036 -329 1.0 1.0 G=T,A=C 6 5 NA
rs56082403 chr3:156797225 (T/C) 0.4046 -477 1.0 0.9959 G=T,A=C 6 4 NA
rs55730982 chr3:156797208 (T/G) 0.4046 -494 1.0 0.9959 G=T,A=G 7 3a NA
rs1482852 chr3:156798294 (A/G) 0.4036 592 0.9959 0.9918 G=A,A=G 7 5 NA
rs9854955 chr3:156795525 (A/G) 0.4066 -2177 1.0 0.9877 G=A,A=G 9 4 NA
rs13322435 chr3:156795468 (A/G) 0.4066 -2234 1.0 0.9877 G=A,A=G 10 4 NA
rs4680338 chr3:156794425 (C/G) 0.4085 -3277 0.9958 0.9715 G=C,A=G 9 5 NA
rs67261871 chr3:156797941 (T/C) 0.3907 239 1.0 0.9475 G=T,A=C 9 5 NA
rs1482853 chr3:156798473 (C/A) 0.3907 771 1.0 0.9475 G=C,A=A 8 6 NA
rs900399 chr3:156798732 (A/G) 0.3897 1030 1.0 0.9435 G=A,A=G 7 6 NA
rs900400 chr3:156798775 (T/C) 0.3897 1073 1.0 0.9435 G=T,A=C 6 5 NA
rs17451107 chr3:156797609 (T/C) 0.3847 -93 1.0 0.9239 G=T,A=C 9 5 NA
rs10049088 chr3:156797648 (C/T) 0.3837 -54 1.0 0.9201 G=C,A=T 8 5 NA
rs9817452 chr3:156795414 (G/T) 0.3867 -2288 0.9871 0.9078 G=G,A=T 10 4 NA
rs56406311 chr3:156795408 (C/T) 0.3867 -2294 0.9871 0.9078 G=C,A=T 10 4 NA
rs2321536 chr3:156791268 (C/T) 0.4314 -6434 0.8614 0.6617 G=C,A=T 4 6 NA

## Sheet: rs1042725
SNPs highly in linkage disequilibrium with rs1042725 (r2>0.8)
RS_Number Coord Alleles MAF Distance Dprime R2 Correlated_Alleles FORGEdb RegulomeDB Function
rs1042725 chr12:66358347 (C/T) 0.4632 0 1.0 1.0 C=C,T=T 6 4 NA
rs7970350 chr12:66360164 (C/T) 0.4632 1817 1.0 1.0 C=C,T=T 6 5 NA
rs76905924 chr12:66361453 (A/G) 0.4632 3106 1.0 1.0 C=A,T=G NA 5 NA
rs1351394 chr12:66351826 (T/C) 0.4503 -6521 0.9959 0.9415 C=T,T=C 7 3a NA
rs8756 chr12:66359752 (C/A) 0.4473 1405 1.0 0.9379 C=C,T=A 6 5 NA
rs7968682 chr12:66371880 (G/T) 0.4473 13533 1.0 0.9379 C=G,T=T 7 5 NA
rs148634498 chr12:66373501 (T/G) 0.4473 15154 1.0 0.9379 C=T,T=G 2 5 NA
rs142095082 chr12:66373602 (C/T) 0.4473 15255 1.0 0.9379 C=C,T=T 5 6 NA
rs7312464 chr12:66374247 (A/G) 0.4473 15900 1.0 0.9379 C=A,T=G NA 7 NA
rs9669278 chr12:66374587 (T/C) 0.4473 16240 1.0 0.9379 C=T,T=C 4 7 NA
rs7306710 chr12:66376091 (T/C) 0.4463 17744 1.0 0.9341 C=T,T=C 4 7 NA
rs7136054 chr12:66376202 (G/C) 0.4463 17855 1.0 0.9341 C=G,T=C 4 7 NA
rs10784502 chr12:66343810 (C/T) 0.4583 -14537 0.9677 0.9178 C=C,T=T 6 5 NA
rs1038196 chr12:66343400 (G/C) 0.4573 -14947 0.9676 0.914 C=G,T=C 8 5 NA
rs10878349 chr12:66327632 (A/G) 0.4563 -30715 0.9675 0.9103 C=A,T=G 8 7 NA

## Sheet: rs1012626
SNPs highly in linkage disequilibrium with rs1012626 (r2>0.8)
RS_Number Coord Alleles MAF Distance Dprime R2 Correlated_Alleles FORGEdb RegulomeDB Function
rs1012626 chr6:20577561 (G/T) 0.3946 0 1.0 1.0 G=G,T=T 8 6 NA
rs9368201 chr6:20546112 (A/G) 0.3946 -31449 1.0 1.0 G=A,T=G 6 5 NA
rs9366354 chr6:20545468 (A/G) 0.3956 -32093 1.0 0.9958 G=A,T=G 4 6 NA
rs1012627 chr6:20576883 (G/A) 0.3917 -678 1.0 0.9876 G=G,T=A 7 5 NA
rs75351993 chr6:20601020 (C/T) 0.3738 23459 0.9473 0.8215 G=C,T=T 4 6 NA

## Sheet: rs10946403
SNPs highly in linkage disequilibrium with rs1094640 (r2>0.8)
RS_Number Coord Alleles MAF Distance Dprime R2 Correlated_Alleles FORGEdb RegulomeDB Function
rs10946403 chr6:20717404 (A/G) 0.1779 0 1.0 1.0 A=A,G=G 6 2b NA
rs9465871 chr6:20717255 (T/C) 0.1779 -149 1.0 1.0 A=T,G=C 6 4 NA
rs6935599 chr6:20717095 (A/G) 0.1779 -309 1.0 1.0 A=A,G=G 7 5 NA
rs2328548 chr6:20716958 (G/A) 0.1779 -446 1.0 1.0 A=G,G=A 6 5 NA
rs3060781 chr6:20716784 (-/AG) 0.1779 -620 1.0 1.0 A=-,G=AG NA . NA
rs6456371 chr6:20714466 (T/C) 0.1779 -2938 1.0 1.0 A=T,G=C 4 7 NA
rs66460913 chr6:20714342 (-/T) 0.1779 -3062 1.0 1.0 A=-,G=T NA . NA
rs2328547 chr6:20716570 (A/G) 0.1759 -834 1.0 0.9864 A=A,G=G 6 5 NA
rs9368224 chr6:20719232 (T/A) 0.1759 1828 1.0 0.9864 A=T,G=A 4 4 NA
rs9460550 chr6:20719561 (G/A) 0.1759 2157 1.0 0.9864 A=G,G=A 4 5 NA
rs9350272 chr6:20720818 (A/G) 0.1759 3414 1.0 0.9864 A=A,G=G 4 6 NA
rs1040558 chr6:20713706 (A/G) 0.1759 -3698 1.0 0.9864 A=A,G=G 6 7 NA
rs11753081 chr6:20705590 (T/G) 0.1759 -11814 1.0 0.9864 A=T,G=G 4 7 NA
rs72830699 chr6:20704424 (G/A) 0.1759 -12980 1.0 0.9864 A=G,G=A 4 3a NA
rs4710941 chr6:20694228 (C/T) 0.1759 -23176 1.0 0.9864 A=C,G=T 6 4 NA
rs138420022 chr6:20693697 (T/-) 0.1759 -23707 1.0 0.9864 A=T,G=- NA . NA
rs35612982 chr6:20682622 (T/C) 0.1789 -34782 0.9932 0.9798 A=T,G=C 4 4 NA
rs10536170 chr6:20708220 (TATAT/-) 0.175 -9184 1.0 0.9797 A=TATAT,G=- NA . NA
rs2206734 chr6:20694884 (C/T) 0.175 -22520 1.0 0.9797 A=C,G=T 7 5 NA
rs61243430 chr6:20691528 (AGC/-) 0.175 -25876 1.0 0.9797 A=AGC,G=- NA . NA
rs9358357 chr6:20719145 (A/G) 0.1769 1741 0.9932 0.9797 A=A,G=G 7 4 NA
rs9368226 chr6:20723057 (T/C) 0.1779 5653 0.9864 0.973 A=T,G=C 6 2a NA
rs7767391 chr6:20725240 (T/C) 0.1779 7836 0.9864 0.973 A=T,G=C 5 3a NA
rs67131976 chr6:20686878 (C/T) 0.1779 -30526 0.9864 0.973 A=C,G=T 6 6 NA
rs9368219 chr6:20674691 (C/T) 0.1769 -42713 0.9795 0.9529 A=C,G=T 2 6 NA
rs60229538 chr6:20682783 (ATGAGATCTCGTGATAACTCTAT/-) 0.175 -34621 0.9862 0.9528 A=ATGAGATCTCGTGATAACTCTAT,G=- NA . NA
rs10946402 chr6:20715826 (T/G) 0.172 -1578 0.993 0.9461 A=T,G=G 7 4 NA
rs12660618 chr6:20677310 (G/T) 0.1571 -40094 0.9692 0.8086 A=G,G=T 2 6 NA

## Sheet: rs6853216
SNPs highly in linkage disequilibrium with rs6853216 (r2>0.8)
RS_Number Coord Alleles MAF Distance Dprime R2 Correlated_Alleles FORGEdb RegulomeDB Function
rs6853216 chr4:17970655 (C/T) 0.1272 0 1.0 1.0 C=C,T=T 7 6 NA
rs11933575 chr4:17971138 (A/G) 0.1272 483 1.0 1.0 C=A,T=G 5 6 NA
rs11930105 chr4:17972078 (C/A) 0.1272 1423 1.0 1.0 C=C,T=A 7 5 NA
rs34025766 chr4:17968811 (T/A) 0.1272 -1844 1.0 1.0 C=T,T=A 6 5 NA
rs7661129 chr4:17973171 (G/C) 0.1272 2516 1.0 1.0 C=G,T=C 6 7 NA
rs11933767 chr4:17967896 (G/C) 0.1272 -2759 1.0 1.0 C=G,T=C 4 6 NA
rs11938188 chr4:17973698 (T/C) 0.1272 3043 1.0 1.0 C=T,T=C 6 5 NA
rs16896182 chr4:17973899 (C/G) 0.1272 3244 1.0 1.0 C=C,T=G 7 5 NA
rs13144742 chr4:17974181 (A/G) 0.1272 3526 1.0 1.0 C=A,T=G 5 5 NA
rs34588175 chr4:17967114 (G/A) 0.1272 -3541 1.0 1.0 C=G,T=A 4 7 NA
rs16896164 chr4:17967094 (T/C) 0.1272 -3561 1.0 1.0 C=T,T=C 6 7 NA
rs7697634 chr4:17966746 (T/C) 0.1272 -3909 1.0 1.0 C=T,T=C 7 6 NA
rs11419092 chr4:17966486 (-/C) 0.1272 -4169 1.0 1.0 C=-,T=C NA . NA
rs7662221 chr4:17966468 (G/A) 0.1272 -4187 1.0 1.0 C=G,T=A 7 5 NA
rs12500636 chr4:17974883 (T/G) 0.1272 4228 1.0 1.0 C=T,T=G 8 6 NA
rs12511456 chr4:17975603 (C/T) 0.1272 4948 1.0 1.0 C=C,T=T 7 6 NA
rs12501035 chr4:17976326 (A/G) 0.1272 5671 1.0 1.0 C=A,T=G 7 5 NA
rs13127416 chr4:17976779 (A/G) 0.1272 6124 1.0 1.0 C=A,T=G 5 6 NA
rs13152352 chr4:17976846 (C/A) 0.1272 6191 1.0 1.0 C=C,T=A 4 6 NA
rs6449350 chr4:17977535 (A/C) 0.1272 6880 1.0 1.0 C=A,T=C 6 6 NA
rs16896155 chr4:17962935 (A/T) 0.1272 -7720 1.0 1.0 C=A,T=T 6 5 NA
rs11451803 chr4:17962533 (-/C) 0.1272 -8122 1.0 1.0 C=-,T=C NA . NA
rs7695840 chr4:17962379 (A/G) 0.1272 -8276 1.0 1.0 C=A,T=G 5 5 NA
rs7670435 chr4:17962260 (G/A) 0.1272 -8395 1.0 1.0 C=G,T=A 7 5 NA
rs1876219 chr4:17961415 (G/A) 0.1272 -9240 1.0 1.0 C=G,T=A 6 7 NA
rs11930366 chr4:17960168 (G/A) 0.1272 -10487 1.0 1.0 C=G,T=A 6 5 NA
rs11945359 chr4:17960008 (T/C) 0.1272 -10647 1.0 1.0 C=T,T=C 6 4 NA
rs13105471 chr4:17959776 (C/T) 0.1272 -10879 1.0 1.0 C=C,T=T 6 5 NA
rs13151431 chr4:17959581 (C/A) 0.1272 -11074 1.0 1.0 C=C,T=A 6 4 NA
rs10446630 chr4:17958690 (C/G) 0.1272 -11965 1.0 1.0 C=C,T=G 5 6 NA
rs34156351 chr4:17983055 (G/A) 0.1272 12400 1.0 1.0 C=G,T=A 7 4 NA
rs7690823 chr4:17957698 (C/T) 0.1272 -12957 1.0 1.0 C=C,T=T 8 6 NA
rs7673321 chr4:17957688 (T/A) 0.1272 -12967 1.0 1.0 C=T,T=A 4 7 NA
rs7686082 chr4:17957576 (C/T) 0.1272 -13079 1.0 1.0 C=C,T=T 4 7 NA
rs7684221 chr4:17957354 (G/A) 0.1272 -13301 1.0 1.0 C=G,T=A 5 5 NA
rs4057984 chr4:17957200 (T/C) 0.1272 -13455 1.0 1.0 C=T,T=C 6 6 NA
rs6839954 chr4:17984129 (T/G) 0.1272 13474 1.0 1.0 C=T,T=G 7 5 NA
rs4642247 chr4:17957158 (G/A) 0.1272 -13497 1.0 1.0 C=G,T=A 4 6 NA
rs6840334 chr4:17984277 (T/C) 0.1272 13622 1.0 1.0 C=T,T=C 7 7 NA
rs6835186 chr4:17984316 (A/C) 0.1272 13661 1.0 1.0 C=A,T=C 4 6 NA
rs6810665 chr4:17984462 (C/A) 0.1272 13807 1.0 1.0 C=C,T=A 6 7 NA
rs35338009 chr4:17984842 (G/T) 0.1272 14187 1.0 1.0 C=G,T=T 5 6 NA
rs35565383 chr4:17984874 (C/G) 0.1272 14219 1.0 1.0 C=C,T=G 4 7 NA
rs67113817 chr4:17985189 (T/C) 0.1272 14534 1.0 1.0 C=T,T=C 5 5 NA
rs7660642 chr4:17956017 (T/C) 0.1272 -14638 1.0 1.0 C=T,T=C 5 6 NA
rs35210497 chr4:17985374 (T/C) 0.1272 14719 1.0 1.0 C=T,T=C 4 4 NA
rs1987068 chr4:17986522 (C/T) 0.1272 15867 1.0 1.0 C=C,T=T 7 7 NA
rs35317957 chr4:17986863 (T/C) 0.1272 16208 1.0 1.0 C=T,T=C 6 7 NA
rs16896128 chr4:17953590 (A/G) 0.1272 -17065 1.0 1.0 C=A,T=G 4 5 NA
rs7668933 chr4:17988141 (A/G) 0.1272 17486 1.0 1.0 C=A,T=G 6 7 NA
rs7675806 chr4:17952959 (T/C) 0.1272 -17696 1.0 1.0 C=T,T=C 7 6 NA
rs35348660 chr4:17988635 (T/A) 0.1272 17980 1.0 1.0 C=T,T=A 5 6 NA
rs6449349 chr4:17952609 (G/C) 0.1272 -18046 1.0 1.0 C=G,T=C 5 6 NA
rs6843330 chr4:17952056 (G/A) 0.1272 -18599 1.0 1.0 C=G,T=A 7 7 NA
rs13132994 chr4:17990181 (A/G) 0.1272 19526 1.0 1.0 C=A,T=G 4 7 NA
rs36100827 chr4:17990252 (TT/-) 0.1272 19597 1.0 1.0 C=TT,T=- NA . NA
rs7657678 chr4:17951035 (A/G) 0.1272 -19620 1.0 1.0 C=A,T=G 7 5 NA
rs16896113 chr4:17950850 (T/C) 0.1272 -19805 1.0 1.0 C=T,T=C 7 5 NA
rs16896101 chr4:17950626 (A/G) 0.1272 -20029 1.0 1.0 C=A,T=G 6 5 NA
rs34934312 chr4:17950172 (T/A) 0.1272 -20483 1.0 1.0 C=T,T=A 6 5 NA
rs67978911 chr4:17991423 (C/T) 0.1272 20768 1.0 1.0 C=C,T=T 7 5 NA
rs6850259 chr4:17949607 (A/G) 0.1272 -21048 1.0 1.0 C=A,T=G 6 5 NA
rs16896210 chr4:17992332 (A/G) 0.1272 21677 1.0 1.0 C=A,T=G 8 5 NA
rs11936911 chr4:17948668 (A/G) 0.1272 -21987 1.0 1.0 C=A,T=G 6 7 NA
rs11936915 chr4:17948497 (T/C) 0.1272 -22158 1.0 1.0 C=T,T=C 7 6 NA
rs12506752 chr4:17948352 (G/A) 0.1272 -22303 1.0 1.0 C=G,T=A 4 7 NA
rs12503997 chr4:17948089 (T/A) 0.1272 -22566 1.0 1.0 C=T,T=A 6 7 NA
rs16896074 chr4:17947873 (T/C) 0.1272 -22782 1.0 1.0 C=T,T=C 6 7 NA
rs16896213 chr4:17994661 (C/G) 0.1272 24006 1.0 1.0 C=C,T=G 6 7 NA
rs34358941 chr4:17995047 (T/C) 0.1272 24392 1.0 1.0 C=T,T=C 5 6 NA
rs16896215 chr4:17995312 (T/C) 0.1272 24657 1.0 1.0 C=T,T=C 5 7 NA
rs6843651 chr4:17995500 (T/C) 0.1272 24845 1.0 1.0 C=T,T=C 4 6 NA
rs11430330 chr4:17996434 (-/T) 0.1272 25779 1.0 1.0 C=-,T=T NA . NA
rs11430329 chr4:17996569 (-/A) 0.1272 25914 1.0 1.0 C=-,T=A NA . NA
rs113155881 chr4:17944502 (-/C) 0.1272 -26153 1.0 1.0 C=-,T=C NA . NA
rs6824748 chr4:17997066 (G/A) 0.1272 26411 1.0 1.0 C=G,T=A 6 4 NA
rs71281289 chr4:17999406 (-/TGAG) 0.1272 28751 1.0 1.0 C=-,T=TGAG NA . NA
rs73098845 chr4:17940718 (C/A) 0.1272 -29937 1.0 1.0 C=C,T=A 8 5 NA
rs71603392 chr4:17940227 (T/C) 0.1272 -30428 1.0 1.0 C=T,T=C 4 6 NA
rs12511600 chr4:17939921 (C/T) 0.1272 -30734 1.0 1.0 C=C,T=T 5 7 NA
rs6845118 chr4:17939740 (G/T) 0.1272 -30915 1.0 1.0 C=G,T=T 4 7 NA
rs6840868 chr4:17939331 (C/T) 0.1272 -31324 1.0 1.0 C=C,T=T 7 7 NA
rs34683079 chr4:17939302 (T/C) 0.1272 -31353 1.0 1.0 C=T,T=C 6 6 NA
rs16896236 chr4:18003812 (T/C) 0.1272 33157 1.0 1.0 C=T,T=C 6 4 NA
rs6821168 chr4:18005019 (A/C) 0.1272 34364 1.0 1.0 C=A,T=C 7 7 NA
rs10709546 chr4:18005059 (T/-) 0.1272 34404 1.0 1.0 C=T,T=- NA . NA
rs16896245 chr4:18005608 (C/T) 0.1272 34953 1.0 1.0 C=C,T=T 7 5 NA
rs35613046 chr4:18005966 (A/G) 0.1272 35311 1.0 1.0 C=A,T=G 4 4 NA
rs6828122 chr4:18006052 (A/G) 0.1272 35397 1.0 1.0 C=A,T=G 4 4 NA
rs12513324 chr4:18006951 (C/T) 0.1272 36296 1.0 1.0 C=C,T=T 5 5 NA
rs2085683 chr4:18007435 (C/G) 0.1272 36780 1.0 1.0 C=C,T=G 8 4 NA
rs6842114 chr4:18008199 (A/C) 0.1272 37544 1.0 1.0 C=A,T=C 8 5 NA
rs6849629 chr4:18009488 (A/G) 0.1272 38833 1.0 1.0 C=A,T=G 4 5 NA
rs6811842 chr4:18009798 (T/A) 0.1272 39143 1.0 1.0 C=T,T=A 6 7 NA
rs72090825 chr4:18012269 (TGT/-) 0.1272 41614 1.0 1.0 C=TGT,T=- NA . NA
rs202168954 chr4:18012273 (-/C) 0.1272 41618 1.0 1.0 C=-,T=C NA . NA
rs16896271 chr4:18012454 (T/C) 0.1272 41799 1.0 1.0 C=T,T=C 6 6 NA
rs11434451 chr4:18014803 (-/T) 0.1272 44148 1.0 1.0 C=-,T=T NA . NA
rs12506047 chr4:18016192 (A/G) 0.1272 45537 1.0 1.0 C=A,T=G NA 3a NA
rs10516315 chr4:18016877 (A/G) 0.1272 46222 1.0 1.0 C=A,T=G 7 4 NA
rs6830062 chr4:18017730 (T/C) 0.1272 47075 1.0 1.0 C=T,T=C 6 5 NA
rs10689929 chr4:18017800 (-/ATA) 0.1272 47145 1.0 1.0 C=-,T=ATA NA . NA
rs35081654 chr4:18017938 (A/T) 0.1272 47283 1.0 1.0 C=A,T=T 6 4 NA
rs6831102 chr4:18018236 (T/C) 0.1272 47581 1.0 1.0 C=T,T=C 9 5 NA
rs1585334 chr4:18018944 (C/T) 0.1272 48289 1.0 1.0 C=C,T=T 6 5 NA
rs1585333 chr4:18019025 (T/C) 0.1272 48370 1.0 1.0 C=T,T=C 6 5 NA
rs7698271 chr4:18019413 (C/T) 0.1272 48758 1.0 1.0 C=C,T=T 6 6 NA
rs7698644 chr4:18019572 (C/T) 0.1272 48917 1.0 1.0 C=C,T=T 7 6 NA
rs73100947 chr4:18021307 (C/T) 0.1272 50652 1.0 1.0 C=C,T=T 7 5 NA
rs7659195 chr4:18022692 (T/C) 0.1272 52037 1.0 1.0 C=T,T=C 10 4 NA
rs1380294 chr4:18024121 (C/T) 0.1272 53466 1.0 1.0 C=C,T=T 9 2c NA
rs10643911 chr4:18024805 (-/TTCT) 0.1272 54150 1.0 1.0 C=-,T=TTCT NA . NA
rs7668417 chr4:18025029 (G/A) 0.1272 54374 1.0 1.0 C=G,T=A 6 5 NA
rs2125654 chr4:18025368 (T/A) 0.1272 54713 1.0 1.0 C=T,T=A 7 5 NA
rs1380293 chr4:18027235 (T/C) 0.1272 56580 1.0 1.0 C=T,T=C 8 4 NA
rs7694606 chr4:18028987 (G/A) 0.1272 58332 1.0 1.0 C=G,T=A 4 7 NA
rs7694806 chr4:18029100 (G/A) 0.1272 58445 1.0 1.0 C=G,T=A 5 7 NA
rs7696532 chr4:18029299 (C/T) 0.1272 58644 1.0 1.0 C=C,T=T 7 5 NA
rs16896312 chr4:18030853 (C/T) 0.1272 60198 1.0 1.0 C=C,T=T 6 6 NA
rs6449353 chr4:18033488 (T/C) 0.1272 62833 1.0 1.0 C=T,T=C 7 7 NA
rs16896068 chr4:17944840 (G/A) 0.1282 -25815 1.0 0.9911 C=G,T=A 6 5 NA
rs71603391 chr4:17940197 (A/G) 0.1282 -30458 1.0 0.9911 C=A,T=G 5 6 NA
rs11430332 chr4:17996352 (-/A) 0.1262 25697 1.0 0.9911 C=-,T=A NA . NA
rs7692995 chr4:17936634 (T/C) 0.1262 -34021 1.0 0.9911 C=T,T=C 4 5 NA
rs7663818 chr4:17936443 (C/T) 0.1262 -34212 1.0 0.9911 C=C,T=T 6 5 NA
rs6449346 chr4:17934461 (T/C) 0.1262 -36194 1.0 0.9911 C=T,T=C 6 5 NA
rs6449345 chr4:17934394 (A/T) 0.1262 -36261 1.0 0.9911 C=A,T=T 7 5 NA
rs6841793 chr4:17933810 (C/G) 0.1262 -36845 1.0 0.9911 C=C,T=G 6 4 NA
rs13146142 chr4:17931318 (T/C) 0.1262 -39337 1.0 0.9911 C=T,T=C 6 6 NA
rs12513171 chr4:17997541 (T/C) 0.1292 26886 1.0 0.9824 C=T,T=C 7 7 NA
rs2061455 chr4:18035250 (A/G) 0.1312 64595 1.0 0.9653 C=A,T=G 9 5 NA
rs6813340 chr4:17922866 (A/G) 0.1252 -47789 0.9909 0.9644 C=A,T=G 6 5 NA
rs1472852 chr4:17910236 (C/A) 0.1252 -60419 0.9909 0.9644 C=C,T=A 4 5 NA
rs13138182 chr4:17908413 (A/G) 0.1252 -62242 0.9909 0.9644 C=A,T=G 6 5 NA
rs7663887 chr4:17902920 (C/A) 0.1252 -67735 0.9909 0.9644 C=C,T=A 4 4 NA
rs11284768 chr4:17902623 (G/-) 0.1252 -68032 0.9909 0.9644 C=G,T=- NA . NA
rs71651865 chr4:17892451 (-/TTAA) 0.1252 -78204 0.9909 0.9644 C=-,T=TTAA NA . NA
rs7671110 chr4:17874089 (C/T) 0.1252 -96566 0.9909 0.9644 C=C,T=T 6 5 NA
rs34710064 chr4:17965264 (T/-) 0.1322 -5391 1.0 0.9569 C=T,T=- NA . NA
rs73802707 chr4:17932319 (C/T) 0.1193 -38336 0.9905 0.9114 C=C,T=T 6 5 NA
rs6854757 chr4:17932555 (A/G) 0.1402 -38100 0.9909 0.8782 C=A,T=G 6 7 NA
rs11938781 chr4:17924734 (T/C) 0.1451 -45921 0.9726 0.8123 C=T,T=C 7 7 NA
rs74963873 chr4:17970326 (A/T) 0.1054 -329 1.0 0.8079 C=A,T=T 7 6 NA
rs7661148 chr4:17973217 (G/A) 0.1054 2562 1.0 0.8079 C=G,T=A 5 6 NA
rs34533436 chr4:17967958 (G/A) 0.1054 -2697 1.0 0.8079 C=G,T=A 4 7 NA
rs74858697 chr4:17963076 (T/C) 0.1054 -7579 1.0 0.8079 C=T,T=C 7 3a NA
rs7677194 chr4:17962684 (C/T) 0.1054 -7971 1.0 0.8079 C=C,T=T 5 6 NA
rs13102976 chr4:17979829 (T/C) 0.1054 9174 1.0 0.8079 C=T,T=C 8 7 NA
rs10446667 chr4:17956657 (T/C) 0.1054 -13998 1.0 0.8079 C=T,T=C 5 7 NA
rs112525610 chr4:17954822 (A/G) 0.1054 -15833 1.0 0.8079 C=A,T=G 7 5 NA
rs1987069 chr4:17986673 (G/A) 0.1054 16018 1.0 0.8079 C=G,T=A 4 6 NA
rs71603393 chr4:17950968 (G/A) 0.1054 -19687 1.0 0.8079 C=G,T=A 6 5 NA
rs71651868 chr4:17950514 (AG/-) 0.1054 -20141 1.0 0.8079 C=AG,T=- NA . NA
rs13151620 chr4:17991679 (T/C) 0.1054 21024 1.0 0.8079 C=T,T=C 7 7 NA
rs72083992 chr4:17992006 (CC/-) 0.1054 21351 1.0 0.8079 C=CC,T=- NA . NA
rs67302175 chr4:17993513 (CTCACA/-) 0.1054 22858 1.0 0.8079 C=CTCACA,T=- NA . NA
rs35063089 chr4:17947642 (C/A) 0.1054 -23013 1.0 0.8079 C=C,T=A 6 5 NA
rs35362908 chr4:17994298 (T/C) 0.1054 23643 1.0 0.8079 C=T,T=C 5 5 NA
rs13125804 chr4:17998043 (C/T) 0.1054 27388 1.0 0.8079 C=C,T=T 6 7 NA
rs35787083 chr4:17941937 (A/G) 0.1054 -28718 1.0 0.8079 C=A,T=G 6 7 NA
rs59912548 chr4:18002228 (TC/-) 0.1054 31573 1.0 0.8079 C=TC,T=- NA . NA
rs16896229 chr4:18002583 (C/T) 0.1054 31928 1.0 0.8079 C=C,T=T 6 5 NA
rs34953226 chr4:18002916 (ATAG/-) 0.1054 32261 1.0 0.8079 C=ATAG,T=- NA . NA
rs13119561 chr4:17937361 (C/T) 0.1054 -33294 1.0 0.8079 C=C,T=T 8 3a NA
rs13116230 chr4:18004014 (G/A) 0.1054 33359 1.0 0.8079 C=G,T=A 8 5 NA
rs35178828 chr4:17936928 (TAGA/-) 0.1054 -33727 1.0 0.8079 C=TAGA,T=- NA . NA
rs9647448 chr4:18005250 (C/A) 0.1054 34595 1.0 0.8079 C=C,T=A 6 7 NA
rs6850306 chr4:18006089 (G/A) 0.1054 35434 1.0 0.8079 C=G,T=A 4 5 NA
rs13104111 chr4:17935045 (C/G) 0.1054 -35610 1.0 0.8079 C=C,T=G 6 4 NA
rs9647449 chr4:18007556 (C/T) 0.1054 36901 1.0 0.8079 C=C,T=T 5 5 NA
rs35654348 chr4:17933639 (C/T) 0.1054 -37016 1.0 0.8079 C=C,T=T 7 7 NA
rs71603395 chr4:18008700 (T/C) 0.1054 38045 1.0 0.8079 C=T,T=C 6 7 NA
rs16896261 chr4:18011202 (A/G) 0.1054 40547 1.0 0.8079 C=A,T=G 6 5 NA
rs35622894 chr4:17929747 (T/C) 0.1054 -40908 1.0 0.8079 C=T,T=C 7 7 NA
rs66751826 chr4:18011860 (TTAC/-) 0.1054 41205 1.0 0.8079 C=TTAC,T=- NA . NA
rs34497096 chr4:18013639 (T/C) 0.1054 42984 1.0 0.8079 C=T,T=C 7 2c NA
rs71603389 chr4:17925618 (C/T) 0.1054 -45037 1.0 0.8079 C=C,T=T 6 5 NA
rs13112545 chr4:18020822 (C/T) 0.1054 50167 1.0 0.8079 C=C,T=T 8 3a NA
rs7665075 chr4:18021371 (C/T) 0.1054 50716 1.0 0.8079 C=C,T=T 6 5 NA
rs71603397 chr4:18021770 (C/A) 0.1054 51115 1.0 0.8079 C=C,T=A 8 4 NA
rs71603398 chr4:18023845 (G/A) 0.1054 53190 1.0 0.8079 C=G,T=A 10 2b NA
rs1380295 chr4:18024031 (C/G) 0.1054 53376 1.0 0.8079 C=C,T=G 10 2b NA
rs112675878 chr4:18027696 (G/A) 0.1054 57041 1.0 0.8079 C=G,T=A 5 7 NA
rs13123703 chr4:18029165 (A/G) 0.1054 58510 1.0 0.8079 C=A,T=G 6 6 NA
rs13136833 chr4:18030282 (T/C) 0.1054 59627 1.0 0.8079 C=T,T=C 4 7 NA
rs34209421 chr4:18031110 (C/G) 0.1054 60455 1.0 0.8079 C=C,T=G 7 7 NA
rs68052007 chr4:18032146 (G/A) 0.1054 61491 1.0 0.8079 C=G,T=A 6 5 NA
rs71603399 chr4:18032419 (G/A) 0.1054 61764 1.0 0.8079 C=G,T=A 4 7 NA
rs9942171 chr4:18032487 (G/A) 0.1054 61832 1.0 0.8079 C=G,T=A 5 7 NA
rs71603400 chr4:18032493 (G/A) 0.1054 61838 1.0 0.8079 C=G,T=A 4 7 NA
rs6817306 chr4:17868058 (T/C) 0.1074 -102597 0.9894 0.8075 C=T,T=C 8 5 NA

## Sheet: rs6058847
SNPs highly in linkage disequilibrium with rs6058847 (r2>0.8)
RS_Number Coord Alleles MAF Distance Dprime R2 Correlated_Alleles FORGEdb RegulomeDB Function
rs6058847 chr20:31324135 (C/T) 0.2485 0 1.0 1.0 C=C,T=T 7 4 NA
rs6057633 chr20:31326776 (C/G) 0.2485 2641 1.0 1.0 C=C,T=G 7 5 NA
rs6119944 chr20:31328170 (A/G) 0.2495 4035 1.0 0.9947 C=G,T=A 8 7 NA
rs369492707 chr20:31296458 (-/TTT) 0.2525 -27677 0.9946 0.9686 C=-,T=TTT NA . .
rs6058846 chr20:31324035 (A/C) 0.2406 -100 1.0 0.9579 C=A,T=C 6 4 NA
rs6058845 chr20:31323919 (A/C) 0.2406 -216 1.0 0.9579 C=A,T=C 6 3a NA
rs6058849 chr20:31324433 (T/C) 0.2406 298 1.0 0.9579 C=T,T=C 5 6 NA
rs34513807 chr20:31325472 (A/-) 0.2406 1337 1.0 0.9579 C=A,T=- NA . NA
rs67881428 chr20:31325888 (C/T) 0.2406 1753 1.0 0.9579 C=C,T=T 10 2b NA
rs6058850 chr20:31326111 (T/G) 0.2406 1976 1.0 0.9579 C=T,T=G 8 4 NA
rs6058851 chr20:31326171 (A/G) 0.2406 2036 1.0 0.9579 C=A,T=G 8 3a NA
rs11698914 chr20:31327144 (C/G) 0.2406 3009 1.0 0.9579 C=C,T=G 6 3a NA
rs6057632 chr20:31319841 (A/G) 0.2406 -4294 1.0 0.9579 C=A,T=G 10 2b NA
rs6057631 chr20:31319149 (A/G) 0.2406 -4986 1.0 0.9579 C=A,T=G 9 2b NA
rs6058840 chr20:31319116 (T/A) 0.2406 -5019 1.0 0.9579 C=T,T=A 9 4 NA
rs6057630 chr20:31318737 (T/C) 0.2406 -5398 1.0 0.9579 C=T,T=C 8 3a NA
rs6058834 chr20:31316862 (C/T) 0.2406 -7273 1.0 0.9579 C=C,T=T 6 7 NA
rs6058833 chr20:31316767 (T/G) 0.2406 -7368 1.0 0.9579 C=T,T=G 6 7 NA
rs6087976 chr20:31316287 (G/A) 0.2406 -7848 1.0 0.9579 C=G,T=A 7 3a NA
rs2064934 chr20:31314757 (C/G) 0.2406 -9378 1.0 0.9579 C=C,T=G 5 7 NA
rs2064933 chr20:31314625 (A/G) 0.2406 -9510 1.0 0.9579 C=A,T=G 8 5 NA
rs6057629 chr20:31314273 (C/G) 0.2406 -9862 1.0 0.9579 C=C,T=G 5 5 NA
rs6058832 chr20:31314272 (A/G) 0.2406 -9863 1.0 0.9579 C=A,T=G 5 5 NA
rs4425162 chr20:31312916 (A/G) 0.2406 -11219 1.0 0.9579 C=A,T=G 6 7 NA
rs6058829 chr20:31309906 (G/A) 0.2406 -14229 1.0 0.9579 C=G,T=A 6 5 NA
rs6057628 chr20:31308684 (C/T) 0.2406 -15451 1.0 0.9579 C=C,T=T 7 5 NA
rs6058828 chr20:31308040 (A/G) 0.2406 -16095 1.0 0.9579 C=A,T=G 6 5 NA
rs6057627 chr20:31306728 (C/G) 0.2406 -17407 1.0 0.9579 C=C,T=G 8 4 NA
rs6058826 chr20:31306215 (G/A) 0.2406 -17920 1.0 0.9579 C=G,T=A 6 7 NA
rs6058825 chr20:31305867 (G/A) 0.2406 -18268 1.0 0.9579 C=G,T=A 6 7 NA
rs6057626 chr20:31305641 (T/C) 0.2406 -18494 1.0 0.9579 C=T,T=C 7 5 NA
rs6057625 chr20:31304994 (G/A) 0.2406 -19141 1.0 0.9579 C=G,T=A 6 7 NA
rs6057623 chr20:31304813 (G/T) 0.2406 -19322 1.0 0.9579 C=G,T=T 6 7 NA
rs6058821 chr20:31304713 (C/T) 0.2406 -19422 1.0 0.9579 C=C,T=T 8 7 NA
rs6058820 chr20:31304403 (T/C) 0.2406 -19732 1.0 0.9579 C=T,T=C 5 7 NA
rs6058819 chr20:31303942 (T/C) 0.2406 -20193 1.0 0.9579 C=T,T=C 6 4 NA
rs28536730 chr20:31301954 (A/C) 0.2406 -22181 1.0 0.9579 C=A,T=C 5 5 NA
rs28728231 chr20:31301938 (C/A) 0.2406 -22197 1.0 0.9579 C=C,T=A 5 5 NA
rs28481782 chr20:31301667 (T/C) 0.2406 -22468 1.0 0.9579 C=T,T=C 4 5 NA
rs28548407 chr20:31301495 (T/C) 0.2406 -22640 1.0 0.9579 C=T,T=C 7 4 NA
rs28542091 chr20:31301402 (T/C) 0.2406 -22733 1.0 0.9579 C=T,T=C 8 4 NA
rs28523897 chr20:31301248 (C/T) 0.2406 -22887 1.0 0.9579 C=C,T=T 7 4 NA
rs28437232 chr20:31300677 (C/T) 0.2406 -23458 1.0 0.9579 C=C,T=T 5 5 NA
rs28469435 chr20:31300572 (G/A) 0.2406 -23563 1.0 0.9579 C=G,T=A 7 3a NA
rs28473582 chr20:31300069 (C/T) 0.2406 -24066 1.0 0.9579 C=C,T=T 4 6 NA
rs35981127 chr20:31299816 (T/-) 0.2406 -24319 1.0 0.9579 C=T,T=- NA . NA
rs28450123 chr20:31299752 (C/T) 0.2406 -24383 1.0 0.9579 C=C,T=T 5 5 NA
rs28439340 chr20:31299723 (G/A) 0.2406 -24412 1.0 0.9579 C=G,T=A 5 5 NA
rs28456361 chr20:31299597 (T/C) 0.2406 -24538 1.0 0.9579 C=T,T=C 8 5 NA
rs28421806 chr20:31298941 (A/G) 0.2406 -25194 1.0 0.9579 C=A,T=G 6 6 NA
rs28695612 chr20:31298434 (G/T) 0.2406 -25701 1.0 0.9579 C=G,T=T 7 4 NA
rs28378056 chr20:31298317 (G/C) 0.2406 -25818 1.0 0.9579 C=G,T=C 8 6 NA
rs28612490 chr20:31297568 (G/A) 0.2406 -26567 1.0 0.9579 C=G,T=A 8 2c NA
rs28634960 chr20:31297280 (C/G) 0.2406 -26855 1.0 0.9579 C=C,T=G 8 3a NA
rs60023181 chr20:31297201 (AA/-) 0.2406 -26934 1.0 0.9579 C=AA,T=- NA . NA
rs28730896 chr20:31295844 (A/G) 0.2406 -28291 1.0 0.9579 C=A,T=G 8 4 NA
rs28548540 chr20:31294655 (A/G) 0.2406 -29480 1.0 0.9579 C=A,T=G 6 3a NA
rs9421 chr20:31291161 (C/T) 0.2406 -32974 1.0 0.9579 C=C,T=T 10 4 NA
rs56389684 chr20:31328123 (-/A) 0.2445 3988 0.9892 0.9578 C=A,T=- NA . NA
rs6141795 chr20:31325365 (A/G) 0.2396 1230 1.0 0.9527 C=A,T=G 10 5 NA
rs6141796 chr20:31325379 (T/C) 0.2396 1244 1.0 0.9527 C=T,T=C 9 2b NA
rs7360824 chr20:31315158 (A/G) 0.2396 -8977 1.0 0.9527 C=A,T=G 4 6 NA
rs6119939 chr20:31315153 (T/C) 0.2396 -8982 1.0 0.9527 C=T,T=C 6 6 NA
rs34007684 chr20:31325754 (A/-) 0.2416 1619 0.9945 0.9526 C=A,T=- NA . NA
rs6087980 chr20:31321968 (A/T) 0.2416 -2167 0.9945 0.9526 C=A,T=T 4 5 NA
rs8116188 chr20:31321920 (A/G) 0.2416 -2215 0.9945 0.9526 C=A,T=G 4 5 NA
rs11466891 chr20:31315494 (CTGTGCTGCAC/-) 0.2416 -8641 0.9945 0.9526 C=CTGTGCTGCAC,T=- NA . NA
rs2064935 chr20:31314940 (G/A) 0.2416 -9195 0.9945 0.9526 C=G,T=A 6 6 NA
rs5841112 chr20:31314927 (-/G) 0.2416 -9208 0.9945 0.9526 C=-,T=G NA . NA
rs113584964 chr20:31303288 (-/AAAC) 0.2416 -20847 0.9945 0.9526 C=-,T=AAAC NA . NA
rs2377665 chr20:31309054 (T/C) 0.2425 -15081 0.9891 0.9473 C=T,T=C 6 5 NA
rs28637726 chr20:31289047 (A/G) 0.2425 -35088 0.9891 0.9473 C=A,T=G 5 3a NA
rs28369623 chr20:31288960 (T/C) 0.2425 -35175 0.9891 0.9473 C=T,T=C 5 7 NA
rs28707468 chr20:31287903 (T/C) 0.2425 -36232 0.9891 0.9473 C=T,T=C 8 5 NA
rs28510728 chr20:31287891 (G/A) 0.2425 -36244 0.9891 0.9473 C=G,T=A 8 5 NA
rs28565102 chr20:31285458 (T/G) 0.2425 -38677 0.9891 0.9473 C=T,T=G 7 4 NA
rs28605309 chr20:31284098 (A/G) 0.2425 -40037 0.9891 0.9473 C=A,T=G 6 5 NA
rs28698192 chr20:31282356 (T/C) 0.2425 -41779 0.9891 0.9473 C=T,T=C 5 4 NA
rs28583637 chr20:31278612 (G/A) 0.2425 -45523 0.9891 0.9473 C=G,T=A 8 5 NA
rs28402080 chr20:31277890 (A/G) 0.2425 -46245 0.9891 0.9473 C=A,T=G 7 5 NA
rs28456308 chr20:31273747 (C/T) 0.2425 -50388 0.9891 0.9473 C=C,T=T 9 4 NA
rs61276496 chr20:31323038 (A/-) 0.2396 -1097 0.9945 0.9422 C=A,T=- NA . NA
rs35551557 chr20:31299209 (-/T) 0.2445 -24926 0.9784 0.9369 C=-,T=T NA . NA
rs1307813521 chr20:31305123 (TTTTT/-) 0.2455 -19012 0.9731 0.9318 C=TTTTT,T=- NA . NA
rs28494701 chr20:31273317 (G/A) 0.2465 -50818 0.9678 0.9267 C=G,T=A 6 3a NA
rs55739790 chr20:31328348 (-/C) 0.2376 4213 0.9889 0.9214 C=C,T=- NA . NA
rs11905501 chr20:31270962 (C/A) 0.2366 -53173 0.9888 0.9163 C=C,T=A 8 3a NA
rs6058812 chr20:31270818 (A/G) 0.2366 -53317 0.9888 0.9163 C=A,T=G 9 3a NA
rs6058813 chr20:31270861 (C/T) 0.2376 -53274 0.9833 0.9111 C=C,T=T 7 4 NA
rs6119935 chr20:31270570 (C/A) 0.2376 -53565 0.9833 0.9111 C=C,T=A 9 4 NA
rs6058809 chr20:31269996 (T/C) 0.2386 -54139 0.9778 0.9059 C=T,T=C 4 5 NA
rs6057620 chr20:31265165 (A/G) 0.2396 -58970 0.9724 0.9008 C=A,T=G 8 2b NA
rs11472360 chr20:31318365 (-/AAC) 0.2525 -5770 0.9572 0.897 C=-,T=AAC NA . .
rs6058807 chr20:31264608 (T/C) 0.2376 -59527 0.9722 0.8906 C=T,T=C 8 4 NA
rs6057621 chr20:31265297 (A/G) 0.2366 -58838 0.972 0.8855 C=A,T=G 8 3a NA
rs11699342 chr20:31327332 (C/G) 0.2575 3197 0.9569 0.8733 C=C,T=G 5 5 NA
rs2424893 chr20:31328425 (A/T) 0.2286 4290 0.9826 0.8654 C=T,T=A 6 5 NA
rs6057618 chr20:31264083 (A/G) 0.2366 -60052 0.9609 0.8652 C=A,T=G 9 4 NA
rs57986478 chr20:31292184 (-/ATG) 0.2624 -31951 0.962 0.8602 C=-,T=ATG NA . NA
rs6119932 chr20:31263802 (G/T) 0.2445 -60333 0.9351 0.8559 C=G,T=T 8 4 NA
rs12480157 chr20:31262920 (A/G) 0.2445 -61215 0.9351 0.8559 C=A,T=G 8 2b NA
rs6057617 chr20:31259367 (A/G) 0.2435 -64768 0.9348 0.8508 C=A,T=G 6 5 NA
rs6057616 chr20:31259279 (A/T) 0.2435 -64856 0.9348 0.8508 C=A,T=T 7 5 NA
rs6579029 chr20:31258134 (T/C) 0.2435 -66001 0.9348 0.8508 C=T,T=C 5 6 NA
rs6058799 chr20:31257732 (A/G) 0.2435 -66403 0.9348 0.8508 C=A,T=G 6 5 NA
rs6087964 chr20:31250262 (A/G) 0.2435 -73873 0.9348 0.8508 C=A,T=G 5 5 NA
rs6057619 chr20:31264465 (T/C) 0.2336 -59670 0.9604 0.8501 C=T,T=C 8 3a NA
rs111579227 chr20:31286652 (T/-) 0.2604 -37483 0.9513 0.8499 C=T,T=- NA . NA
rs1600973312 chr20:31300552 (TTT/-) 0.2634 -23583 0.9566 0.8461 C=TTT,T=- NA . NA
rs34302614 chr20:31284805 (AC/-) 0.2634 -39330 0.9457 0.827 C=AC,T=- NA . NA
rs35102803 chr20:31281241 (A/-) 0.2634 -42894 0.9457 0.827 C=A,T=- NA . NA
rs34159119 chr20:31294919 (A/-) 0.2694 -29216 0.9562 0.82 C=A,T=- NA . NA
rs11699309 chr20:31327921 (G/A) 0.2903 3786 1.0 0.8086 C=G,T=A 5 5 NA

## Sheet: rs12371967
SNPs highly in linkage disequilibrium with rs12371967(r2>0.8)
RS_Number Coord Alleles MAF Distance Dprime R2 Correlated_Alleles FORGEdb RegulomeDB Function
rs12371967 chr12:66346714 (T/C) 0.1461 0 1.0 1.0 T=T,C=C 5 4 NA
rs1156095 chr12:66327254 (A/G) 0.1461 -19460 0.9761 0.9528 T=A,C=G 3 6 NA

## Sheet: rs6057610
SNPs highly in linkage disequilibrium with rs6057610 (r2>0.8)
RS_Number Coord Alleles MAF Distance Dprime R2 Correlated_Alleles FORGEdb RegulomeDB Function
rs6057610 chr20:31241389 (T/C) 0.4881 0 1.0 1.0 T=T,C=C 6 4 NA
rs6058790 chr20:31247317 (A/G) 0.4891 5928 0.996 0.9881 T=A,C=G 7 5 NA
rs6057612 chr20:31248525 (C/G) 0.4891 7136 0.996 0.9881 T=C,C=G 7 4 NA
rs11475789 chr20:31248691 (A/-) 0.4891 7302 0.996 0.9881 T=A,C=- NA . NA
rs8120730 chr20:31239929 (A/G) 0.4781 -1460 0.9878 0.9377 T=A,C=G 6 4 NA
rs11697969 chr20:31239298 (A/G) 0.4771 -2091 0.9878 0.9339 T=A,C=G 7 4 NA
rs62208054 chr20:31236424 (G/T) 0.4801 -4965 0.9757 0.9222 T=G,C=T NA 5 NA
rs62209288 chr20:31236426 (G/T) 0.4791 -4963 0.9757 0.9185 T=G,C=T NA 5 NA
rs6058783 chr20:31235782 (C/A) 0.4781 -5607 0.9756 0.9147 T=C,C=A 7 4 NA
rs67070468 chr20:31274734 (GGCTTA/-) 0.4851 33345 0.9454 0.8028 T=GGCTTA,C=- NA . NA
rs28530618 chr20:31275581 (A/G) 0.4851 34192 0.9454 0.8028 T=A,C=G 7 5 NA

## Sheet: rs10774625
SNPs highly in linkage disequilibrium with rs10774625 (r2>0.8)
RS_Number Coord Alleles MAF Distance Dprime R2 Correlated_Alleles FORGEdb RegulomeDB Function
rs10774625 chr12:111910219 (A/G) 0.4771 0 1.0 1.0 A=A,G=G 6 5 NA
rs35350651 chr12:111907431 (-/C) 0.4771 -2788 1.0 1.0 A=-,G=C NA . NA
rs4766578 chr12:111904371 (T/A) 0.4771 -5848 1.0 1.0 A=T,G=A 8 2b NA
rs3184504 chr12:111884608 (T/C) 0.4642 -25611 1.0 0.9495 A=T,G=C 10 3a missense
rs7310615 chr12:111865049 (C/G) 0.4652 -45170 0.9959 0.9455 A=C,G=G 4 5 NA
rs7137828 chr12:111932800 (C/T) 0.4642 22581 0.9918 0.934 A=C,G=T 6 5 NA
rs597808 chr12:111973358 (A/G) 0.4662 63139 0.9837 0.9261 A=A,G=G 6 5 NA
rs653178 chr12:112007756 (C/T) 0.4662 97537 0.9755 0.9108 A=C,G=T 8 4 NA
rs3062379 chr12:111826477 (-/AATT) 0.4732 -83742 0.9357 0.8617 A=-,G=AATT NA . NA
rs10774624 chr12:111833788 (G/A) 0.4702 -76431 0.9393 0.8581 A=G,G=A 8 4 NA
rs11065979 chr12:112059557 (C/T) 0.4394 149338 0.9957 0.8514 A=T,G=C 8 5 NA

[truncated: 74 more sheets: rs2497304, rs1012635, rs4677887, rs10786156, rs7597315, rs10878353, rs2782980, rs740672, rs1147322, rs6673081, rs2150052, rs2540074, rs10283100, rs10840346, rs8039305, rs1547669, rs4499396, rs11066301, rs732563, rs4430500 …]
