# Supplementary material for: Exploring the novel SNPs in neuroticism and birth weight based on GWAS datasets
Source: BMC Med Genomics. 2023 Jul 15;16:167. doi: 10.1186/s12920-023-01591-y (PMC10349512; doi:10.1186/s12920-023-01591-y)
Supplement: Supplementary file 4 — Additional file 4. [file 12920_2023_1591_MOESM4_ESM.xlsx]

## Sheet: supplementary 8
SNPs associated with neuroticism and highly linkage disequilibrium SNPs (p<5e-8 )
rs2668622
rs7505519
rs7224296
rs4245146
rs173365
rs6430291
rs754593
rs10935182
rs1880753
rs7107223
rs2212450
rs940174
rs507288
rs4936278
rs12938775
rs12944712
rs2856448
rs8064870
rs10119773
rs11072662
rs4632195
rs2435200
rs297361
rs7625233
rs1230065
rs1989850
rs9398586
rs7853605
rs1806180
rs4757142
rs4419186
rs2003987
rs3785880
rs9380700
rs2241215
rs11249979
rs6074012
rs17441172
rs2897754
rs2194027
rs10161126
rs4799729
rs11644336
rs8088048
rs2924321
rs7580615
rs2717036
rs3026393
rs2435207
rs320708
rs2317297

## Sheet: rs2668622
SNPs highly in linkage disequilibrium with rs2668622 (r2>0.8)
RS_Number Coord Alleles MAF Distance Dprime R2 Correlated_Alleles FORGEdb RegulomeDB Function
rs2668622 chr17:44352131 (G/T) 0.2515 0 1.0 1.0 G=G,T=T NA 3a NA
rs2696539 chr17:44352361 (C/T) 0.2475 230 0.9785 0.9374 G=C,T=T NA 4 NA
rs2732705 chr17:44351929 (T/G) 0.2435 -202 0.9891 0.9374 G=T,T=G NA 1d NA
. chr17:44352633 (T/-) 0.2406 502 0.9945 0.9324 G=T,T=- NA . .
rs2696537 chr17:44352621 (A/G) 0.2425 490 0.989 0.9323 G=A,T=G NA 1d NA
rs62071599 chr17:44352639 (G/A) 0.2416 508 0.989 0.9272 G=G,T=A NA 4 NA
rs36050210 chr17:44353414 (A/G) 0.2435 1283 0.9836 0.9271 G=A,T=G NA 5 NA
rs112082260 chr17:44355303 (T/C) 0.2386 3172 0.9944 0.9222 G=T,T=C 6 4 NA
. chr17:44355315 (T/-) 0.2386 3184 0.9944 0.9222 G=T,T=- NA . .
rs2696524 chr17:44356793 (A/G) 0.2386 4662 0.9944 0.9222 G=A,T=G NA 5 NA
rs2696522 chr17:44356890 (T/C) 0.2386 4759 0.9944 0.9222 G=T,T=C NA 5 NA
rs111937957 chr17:44356949 (T/C) 0.2386 4818 0.9944 0.9222 G=T,T=C 6 5 NA
rs17588135 chr17:44347218 (C/A) 0.2386 -4913 0.9944 0.9222 G=C,T=A NA 1b NA
rs78946322 chr17:44357297 (G/T) 0.2386 5166 0.9944 0.9222 G=G,T=T NA 1a NA
rs17665188 chr17:44357351 (T/C) 0.2386 5220 0.9944 0.9222 G=T,T=C NA 1f NA
. chr17:44357412 (C/-) 0.2386 5281 0.9944 0.9222 G=C,T=- NA . .
rs74839514 chr17:44357453 (G/T) 0.2386 5322 0.9944 0.9222 G=G,T=T NA 2c NA
rs529898785 chr17:44357777 (C/T) 0.2386 5646 0.9944 0.9222 G=C,T=T NA 4 NA
rs79523636 chr17:44359499 (C/T) 0.2386 7368 0.9944 0.9222 G=C,T=T NA 7 NA
rs56603445 chr17:44352872 (A/G) 0.2406 741 0.989 0.922 G=A,T=G NA 1f NA
rs2668617 chr17:44351285 (A/G) 0.2406 -846 0.989 0.922 G=A,T=G NA 1f NA
rs562955593 chr17:44366315 (T/C) 0.2406 14184 0.989 0.922 G=T,T=C NA 5 NA
rs2732708 chr17:44351387 (C/T) 0.2425 -744 0.9836 0.922 G=C,T=T NA 4 NA
rs117960011 chr17:44353885 (G/A) 0.2445 1754 0.9783 0.922 G=G,T=A 4 1f NA
rs113677423 chr17:44355750 (C/T) 0.2376 3619 0.9944 0.9171 G=C,T=T NA 3a NA
rs117009624 chr17:44368055 (G/C) 0.2376 15924 0.9944 0.9171 G=G,T=C NA 3a NA
rs2696516 chr17:44358107 (G/T) 0.2396 5976 0.9889 0.917 G=G,T=T NA 5 NA
rs2696515 chr17:44358109 (A/T) 0.2396 5978 0.9889 0.917 G=A,T=T NA 5 NA
rs2732649 chr17:44344810 (T/G) 0.2396 -7321 0.9889 0.917 G=T,T=G NA 4 NA
rs141486343 chr17:44354231 (A/G) 0.2416 2100 0.9835 0.9169 G=A,T=G 5 5 NA
rs148238108 chr17:44366410 (T/C) 0.2416 14279 0.9835 0.9169 G=T,T=C 4 6 NA
rs17588574 chr17:44354103 (A/G) 0.2435 1972 0.9782 0.9169 G=A,T=G NA 1d NA
rs2696532 chr17:44355602 (A/G) 0.2366 3471 0.9944 0.912 G=A,T=G NA 4 NA
rs2696494 chr17:44365000 (C/G) 0.2386 12869 0.9889 0.9119 G=C,T=G NA 4 NA
rs4060953 chr17:44367453 (G/C) 0.2386 15322 0.9889 0.9119 G=G,T=C NA 4 NA
rs2532340 chr17:44345653 (A/G) 0.2406 -6478 0.9834 0.9118 G=A,T=G NA 3a NA
rs138875687 chr17:44345047 (-/CT) 0.2406 -7084 0.9834 0.9118 G=-,T=CT NA . NA
rs2732650 chr17:44344988 (C/G) 0.2406 -7143 0.9834 0.9118 G=C,T=G NA 4 NA
rs117855237 chr17:44367288 (G/C) 0.2406 15157 0.9834 0.9118 G=G,T=C 4 4 NA
rs2732706 chr17:44351686 (C/T) 0.2445 -445 0.9728 0.9118 G=C,T=T NA 1f NA
rs572695193 chr17:44350919 (A/C) 0.2445 -1212 0.9728 0.9118 G=A,T=C NA 5 NA
rs3914216 chr17:44347638 (C/T) 0.2445 -4493 0.9728 0.9118 G=C,T=T NA 4 NA
rs2696542 chr17:44351533 (A/G) 0.2425 -598 0.9781 0.9117 G=A,T=G NA 3a NA
rs2532330 chr17:44349867 (G/A) 0.2425 -2264 0.9781 0.9117 G=G,T=A NA 5 NA
rs2532279 chr17:44365050 (G/A) 0.2425 12919 0.9781 0.9117 G=G,T=A NA 3a NA
rs2532322 chr17:44358428 (G/A) 0.2356 6297 0.9944 0.907 G=G,T=A NA 7 NA
rs2532344 chr17:44343930 (A/G) 0.2455 -8201 0.9675 0.9067 G=A,T=G NA 4 NA
rs56130708 chr17:44366665 (C/T) 0.2396 14534 0.9834 0.9067 G=C,T=T NA 4 NA
rs529106335 chr17:44364699 (C/T) 0.2435 12568 0.9727 0.9067 G=C,T=T NA 3a NA
rs2696533 chr17:44355343 (T/C) 0.2416 3212 0.978 0.9067 G=T,T=C NA 4 NA
rs4079616 chr17:44362865 (A/C) 0.2416 10734 0.978 0.9067 G=A,T=C NA 5 NA
rs149218032 chr17:44363929 (C/T) 0.2416 11798 0.978 0.9067 G=C,T=T 6 4 NA
rs62073157 chr17:44334052 (G/A) 0.2416 -18079 0.978 0.9067 G=G,T=A NA 6 NA
rs190796367 chr17:44333293 (A/G) 0.2416 -18838 0.978 0.9067 G=A,T=G 5 4 NA
rs62073155 chr17:44333121 (G/A) 0.2416 -19010 0.978 0.9067 G=G,T=A NA 6 NA
rs2532364 chr17:44332970 (A/G) 0.2416 -19161 0.978 0.9067 G=A,T=G NA 5 NA
rs145414476 chr17:44367939 (G/A) 0.2346 15808 0.9943 0.9019 G=G,T=A 5 3a NA
rs532193457 chr17:44368404 (C/T) 0.2366 16273 0.9888 0.9017 G=C,T=T NA 1f NA
rs142380704 chr17:44325593 (AA/-) 0.2465 -26538 0.9623 0.9017 G=AA,T=- NA . NA
rs77256644 chr17:44364649 (C/T) 0.2445 12518 0.9674 0.9016 G=C,T=T NA 3a NA
rs113343751 chr17:44333532 (C/G) 0.2406 -18599 0.9779 0.9016 G=C,T=G 4 5 NA
rs2532363 chr17:44333423 (G/T) 0.2406 -18708 0.9779 0.9016 G=G,T=T NA 4 NA
rs2907478 chr17:44331297 (G/T) 0.2406 -20834 0.9779 0.9016 G=G,T=T NA 4 NA
rs2732713 chr17:44348593 (A/G) 0.2425 -3538 0.9726 0.9016 G=A,T=G NA 4 NA
rs2696555 chr17:44348370 (A/G) 0.2425 -3761 0.9726 0.9016 G=A,T=G NA 1f NA
rs2089713 chr17:44362552 (C/T) 0.2425 10421 0.9726 0.9016 G=C,T=T NA 3a NA
rs2696495 chr17:44364864 (C/T) 0.2425 12733 0.9726 0.9016 G=C,T=T NA 5 NA
rs143555493 chr17:44336619 (GGG/-) 0.2425 -15512 0.9726 0.9016 G=-,T=GGG NA . NA
rs2957321 chr17:44336594 (G/A) 0.2425 -15537 0.9726 0.9016 G=A,T=G NA 5 NA
rs541994922 chr17:44335818 (A/G) 0.2425 -16313 0.9726 0.9016 G=A,T=G NA 3a NA
rs76155390 chr17:44335752 (T/C) 0.2425 -16379 0.9726 0.9016 G=T,T=C NA 5 NA
rs62074562 chr17:44334768 (A/G) 0.2425 -17363 0.9726 0.9016 G=A,T=G NA 5 NA
rs559420324 chr17:44334419 (C/T) 0.2425 -17712 0.9726 0.9016 G=C,T=T NA 5 NA
rs41490145 chr17:44334288 (C/G) 0.2425 -17843 0.9726 0.9016 G=C,T=G NA 5 NA
rs572514738 chr17:44343719 (C/T) 0.2455 -8412 0.9621 0.8966 G=C,T=T NA 2b NA
rs2696530 chr17:44355714 (A/G) 0.2376 3583 0.9832 0.8966 G=A,T=G NA 1d NA
rs184837332 chr17:44359783 (G/T) 0.2376 7652 0.9832 0.8966 G=G,T=T NA 3a NA
rs559536284 chr17:44369214 (A/C) 0.2376 17083 0.9832 0.8966 G=A,T=C NA 2b NA
rs568624216 chr17:44369224 (A/G) 0.2376 17093 0.9832 0.8966 G=A,T=G NA 2b NA
rs111843786 chr17:44369320 (C/T) 0.2376 17189 0.9832 0.8966 G=C,T=T 6 4 NA
rs2429438 chr17:44348265 (G/C) 0.2435 -3866 0.9673 0.8965 G=G,T=C NA 2b NA
rs192856660 chr17:44359779 (G/T) 0.2435 7648 0.9673 0.8965 G=G,T=T NA 3a NA
rs78098830 chr17:44361337 (G/T) 0.2435 9206 0.9673 0.8965 G=G,T=T NA 6 NA
rs2732613 chr17:44364829 (A/C) 0.2435 12698 0.9673 0.8965 G=A,T=C NA 1f NA
rs2732625 chr17:44332429 (C/T) 0.2435 -19702 0.9673 0.8965 G=C,T=T NA 7 NA
rs2950015 chr17:44332351 (A/G) 0.2435 -19780 0.9673 0.8965 G=A,T=G NA 7 NA
rs62073156 chr17:44333568 (T/C) 0.2396 -18563 0.9778 0.8965 G=T,T=C NA 5 NA
rs111920741 chr17:44333412 (G/A) 0.2396 -18719 0.9778 0.8965 G=G,T=A 4 3a NA
rs117598837 chr17:44269546 (C/T) 0.2396 -82585 0.9778 0.8965 G=C,T=T 8 1f NA
rs191247549 chr17:44326105 (G/C) 0.2416 -26026 0.9725 0.8965 G=G,T=C 4 5 NA
rs2732715 chr17:44321527 (C/T) 0.2416 -30604 0.9725 0.8965 G=C,T=T NA 5 NA
rs2532384 chr17:44317210 (C/A) 0.2416 -34921 0.9725 0.8965 G=C,T=A NA 2b NA
rs138919987 chr17:44317103 (T/C) 0.2416 -35028 0.9725 0.8965 G=T,T=C 4 5 NA
rs2696671 chr17:44316888 (A/G) 0.2416 -35243 0.9725 0.8965 G=A,T=G NA 4 NA
rs141716100 chr17:44316878 (A/-) 0.2416 -35253 0.9725 0.8965 G=A,T=- NA . NA
rs566835244 chr17:44316389 (G/A) 0.2416 -35742 0.9725 0.8965 G=G,T=A NA 5 NA
rs55744103 chr17:44316280 (T/C) 0.2416 -35851 0.9725 0.8965 G=T,T=C NA 5 NA
rs112493812 chr17:44314179 (G/A) 0.2416 -37952 0.9725 0.8965 G=G,T=A 6 7 NA
rs112366853 chr17:44314066 (A/G) 0.2416 -38065 0.9725 0.8965 G=A,T=G 5 4 NA
rs546360771 chr17:44313950 (C/A) 0.2416 -38181 0.9725 0.8965 G=C,T=A NA 5 NA
rs140087949 chr17:44313757 (G/A) 0.2416 -38374 0.9725 0.8965 G=G,T=A 4 5 NA
rs2696633 chr17:44270059 (A/T) 0.2416 -82072 0.9725 0.8965 G=A,T=T NA 2a NA
rs11079733 chr17:44269964 (T/A) 0.2416 -82167 0.9725 0.8965 G=T,T=A NA 4 NA
rs2732685 chr17:44339408 (C/T) 0.2505 -12723 0.947 0.8921 G=C,T=T NA 4 NA
rs2532348 chr17:44340253 (A/G) 0.2485 -11878 0.9519 0.8918 G=A,T=G NA 3a NA
rs62073178 chr17:44368431 (C/T) 0.2346 16300 0.9887 0.8917 G=C,T=T NA 4 NA
rs2668627 chr17:44353693 (T/C) 0.2465 1562 0.9569 0.8916 G=T,T=C NA 1d NA
rs561488872 chr17:44353728 (T/G) 0.2465 1597 0.9569 0.8916 G=T,T=G NA 1d NA
rs113667075 chr17:44340328 (A/C) 0.2465 -11803 0.9569 0.8916 G=A,T=C 6 4 NA
rs2532349 chr17:44339473 (A/G) 0.2465 -12658 0.9569 0.8916 G=A,T=G NA 4 NA
rs546983754 chr17:44336237 (C/T) 0.2465 -15894 0.9569 0.8916 G=C,T=T NA 5 NA
rs2668725 chr17:44348221 (A/G) 0.2445 -3910 0.962 0.8915 G=A,T=G NA 3a NA
rs36061720 chr17:44337429 (G/C) 0.2445 -14702 0.962 0.8915 G=G,T=C NA 4 NA
rs117335771 chr17:44238966 (T/C) 0.2445 -113165 0.962 0.8915 G=T,T=C 7 1b NA
rs568059837 chr17:44238938 (T/C) 0.2445 -113193 0.962 0.8915 G=T,T=C NA 1f NA
rs74807476 chr17:44355726 (T/A) 0.2386 3595 0.9777 0.8915 G=T,T=A 4 4 NA
rs1308475611 chr17:44107606 (-/T) 0.2386 -244525 0.9777 0.8915 G=-,T=T NA . NA
rs62073105 chr17:44322922 (A/G) 0.2425 -29209 0.9671 0.8914 G=A,T=G NA 4 NA
rs2696607 chr17:44319167 (G/A) 0.2425 -32964 0.9671 0.8914 G=G,T=A NA 7 NA
rs62073098 chr17:44316449 (A/C) 0.2425 -35682 0.9671 0.8914 G=A,T=C NA 7 NA
rs55653937 chr17:44316076 (G/T) 0.2425 -36055 0.9671 0.8914 G=G,T=T NA 5 NA
rs17664020 chr17:44277818 (A/G) 0.2425 -74313 0.9671 0.8914 G=A,T=G NA 1f NA
rs60377058 chr17:44267863 (G/A) 0.2425 -84268 0.9671 0.8914 G=G,T=A NA 1f NA
rs372228208 chr17:44340153 (AA/-) 0.2406 -11978 0.9724 0.8914 G=AA,T=- NA . NA
rs1251577511 chr17:44337986 (TTTTTTT/-) 0.2406 -14145 0.9724 0.8914 G=TTTTTTT,T=- NA . NA
rs577197474 chr17:44310234 (T/C) 0.2406 -41897 0.9724 0.8914 G=T,T=C NA 6 NA
rs2696681 chr17:44310164 (T/C) 0.2406 -41967 0.9724 0.8914 G=T,T=C NA 7 NA
rs146200535 chr17:44309856 (G/A) 0.2406 -42275 0.9724 0.8914 G=G,T=A 7 7 NA
rs78828566 chr17:44305252 (G/A) 0.2406 -46879 0.9724 0.8914 G=G,T=A NA 7 NA
rs57631148 chr17:44304740 (A/T) 0.2406 -47391 0.9724 0.8914 G=A,T=T NA 5 NA
rs561060735 chr17:44304490 (T/C) 0.2406 -47641 0.9724 0.8914 G=T,T=C NA 5 NA
rs113392163 chr17:44304298 (T/A) 0.2406 -47833 0.9724 0.8914 G=T,T=A NA 5 NA
rs75670619 chr17:44304203 (T/C) 0.2406 -47928 0.9724 0.8914 G=T,T=C 4 5 NA
rs139203747 chr17:44303606 (G/-) 0.2406 -48525 0.9724 0.8914 G=G,T=- NA . NA
rs368557302 chr17:44303525 (G/A) 0.2406 -48606 0.9724 0.8914 G=G,T=A NA 4 NA
rs145848989 chr17:44301546 (T/C) 0.2406 -50585 0.9724 0.8914 G=T,T=C 6 5 NA
rs2429445 chr17:44298209 (T/C) 0.2406 -53922 0.9724 0.8914 G=T,T=C NA 5 NA
rs2469922 chr17:44298178 (A/G) 0.2406 -53953 0.9724 0.8914 G=A,T=G NA 5 NA
rs2458210 chr17:44298102 (G/A) 0.2406 -54029 0.9724 0.8914 G=G,T=A NA 5 NA
rs144416125 chr17:44296523 (G/A) 0.2406 -55608 0.9724 0.8914 G=G,T=A 7 5 NA
rs111314258 chr17:44296522 (T/C) 0.2406 -55609 0.9724 0.8914 G=T,T=C NA 5 NA
rs572760195 chr17:44296251 (T/C) 0.2406 -55880 0.9724 0.8914 G=T,T=C NA 4 NA
rs430789 chr17:44295157 (A/G) 0.2406 -56974 0.9724 0.8914 G=A,T=G NA 5 NA
rs2532413 chr17:44294983 (C/A) 0.2406 -57148 0.9724 0.8914 G=C,T=A NA 3a NA
rs2266497 chr17:44294786 (A/G) 0.2406 -57345 0.9724 0.8914 G=A,T=G NA 5 NA
rs2458204 chr17:44293963 (T/A) 0.2406 -58168 0.9724 0.8914 G=T,T=A NA 5 NA
rs2668695 chr17:44292126 (T/C) 0.2406 -60005 0.9724 0.8914 G=T,T=C NA 1f NA
rs2696610 chr17:44291820 (A/G) 0.2406 -60311 0.9724 0.8914 G=A,T=G NA 5 NA
rs2732601 chr17:44291479 (G/A) 0.2406 -60652 0.9724 0.8914 G=G,T=A NA 3a NA
rs2732606 chr17:44291365 (C/T) 0.2406 -60766 0.9724 0.8914 G=C,T=T NA 1b NA
rs79861768 chr17:44290910 (A/G) 0.2406 -61221 0.9724 0.8914 G=A,T=G NA 2b NA
rs76475191 chr17:44290849 (T/A) 0.2406 -61282 0.9724 0.8914 G=T,T=A NA 5 NA
rs2668662 chr17:44290759 (T/C) 0.2406 -61372 0.9724 0.8914 G=T,T=C NA 5 NA
rs140790656 chr17:44285531 (G/A) 0.2406 -66600 0.9724 0.8914 G=G,T=A 6 6 NA
rs573840384 chr17:44282744 (G/C) 0.2406 -69387 0.9724 0.8914 G=G,T=C NA 5 NA
rs116939600 chr17:44282007 (T/C) 0.2406 -70124 0.9724 0.8914 G=T,T=C 6 5 NA
rs141163281 chr17:44281722 (T/C) 0.2406 -70409 0.9724 0.8914 G=T,T=C 5 5 NA
rs2696451 chr17:44281588 (T/C) 0.2406 -70543 0.9724 0.8914 G=T,T=C NA 5 NA
rs2732673 chr17:44280902 (G/C) 0.2406 -71229 0.9724 0.8914 G=G,T=C NA 5 NA
rs118100616 chr17:44280523 (A/G) 0.2406 -71608 0.9724 0.8914 G=A,T=G 7 3a NA
rs17664102 chr17:44280188 (T/A) 0.2406 -71943 0.9724 0.8914 G=T,T=A NA 1f NA
rs17664054 chr17:44279760 (G/A) 0.2406 -72371 0.9724 0.8914 G=G,T=A NA 1f NA
rs2047820864 chr17:44279371 (CAAA/-) 0.2406 -72760 0.9724 0.8914 G=CAAA,T=- NA . NA
rs1918787 chr17:44279252 (A/G) 0.2406 -72879 0.9724 0.8914 G=A,T=G NA 3a NA
rs1918786 chr17:44279101 (A/G) 0.2406 -73030 0.9724 0.8914 G=A,T=G NA 5 NA
rs17664048 chr17:44278742 (A/G) 0.2406 -73389 0.9724 0.8914 G=A,T=G NA 1f NA
rs2732665 chr17:44277691 (T/C) 0.2406 -74440 0.9724 0.8914 G=T,T=C NA 1b NA
rs2047708949 chr17:44276431 (-/AGAA) 0.2406 -75700 0.9724 0.8914 G=-,T=AGAA NA . NA
rs137984402 chr17:44276013 (G/A) 0.2406 -76118 0.9724 0.8914 G=G,T=A 7 4 NA
. chr17:44275172 (-/CT) 0.2406 -76959 0.9724 0.8914 G=-,T=CT NA . .
rs569087361 chr17:44275035 (T/G) 0.2406 -77096 0.9724 0.8914 G=T,T=G NA 4 NA
rs557104793 chr17:44274985 (C/A) 0.2406 -77146 0.9724 0.8914 G=C,T=A NA 4 NA
rs117208195 chr17:44271430 (A/G) 0.2406 -80701 0.9724 0.8914 G=A,T=G 9 2a NA
rs113417378 chr17:44270809 (A/G) 0.2406 -81322 0.9724 0.8914 G=A,T=G NA 4 NA
rs2732590 chr17:44266972 (A/G) 0.2406 -85159 0.9724 0.8914 G=A,T=G NA 4 NA
rs2696566 chr17:44266531 (G/A) 0.2406 -85600 0.9724 0.8914 G=G,T=A NA 4 NA
rs2696568 chr17:44266342 (T/C) 0.2406 -85789 0.9724 0.8914 G=T,T=C NA 5 NA
rs2532239 chr17:44266227 (T/C) 0.2406 -85904 0.9724 0.8914 G=T,T=C NA 5 NA
rs549710507 chr17:44266022 (A/G) 0.2406 -86109 0.9724 0.8914 G=A,T=G NA 1f NA
rs117852904 chr17:44265702 (A/T) 0.2406 -86429 0.9724 0.8914 G=A,T=T 7 5 NA
rs118161660 chr17:44265328 (A/G) 0.2406 -86803 0.9724 0.8914 G=A,T=G 6 3a NA
rs117403921 chr17:44264943 (T/C) 0.2406 -87188 0.9724 0.8914 G=T,T=C 6 1d NA
rs117072329 chr17:44264717 (A/C) 0.2406 -87414 0.9724 0.8914 G=A,T=C 6 1f NA
rs539179202 chr17:44264045 (T/C) 0.2406 -88086 0.9724 0.8914 G=T,T=C NA 1f NA
rs62060922 chr17:44263729 (C/G) 0.2406 -88402 0.9724 0.8914 G=C,T=G NA 3a NA
rs62060921 chr17:44263479 (T/C) 0.2406 -88652 0.9724 0.8914 G=T,T=C NA 4 NA
rs922263191 chr17:44263022 (-/AT) 0.2406 -89109 0.9724 0.8914 G=-,T=AT NA . NA
rs79950623 chr17:44262418 (G/A) 0.2406 -89713 0.9724 0.8914 G=G,T=A NA 1d NA
rs117462927 chr17:44262403 (C/T) 0.2406 -89728 0.9724 0.8914 G=C,T=T 6 4 NA
rs2046943751 chr17:44262203 (TTTTTT/-) 0.2406 -89928 0.9724 0.8914 G=TTTTTT,T=- NA . NA
rs112142358 chr17:44261137 (C/T) 0.2406 -90994 0.9724 0.8914 G=C,T=T 6 4 NA
rs2696703 chr17:44260967 (G/A) 0.2406 -91164 0.9724 0.8914 G=G,T=A NA 5 NA
rs117387301 chr17:44260416 (T/C) 0.2406 -91715 0.9724 0.8914 G=T,T=C 6 1f NA
rs74640608 chr17:44258954 (G/C) 0.2406 -93177 0.9724 0.8914 G=G,T=C NA 5 NA
rs557923371 chr17:44258354 (G/C) 0.2406 -93777 0.9724 0.8914 G=G,T=C NA 1f NA
rs740707 chr17:44258231 (A/G) 0.2406 -93900 0.9724 0.8914 G=A,T=G NA 5 NA
rs3968353 chr17:44257788 (T/C) 0.2406 -94343 0.9724 0.8914 G=T,T=C NA 4 NA
rs113089855 chr17:44256811 (-/ACAAG) 0.2406 -95320 0.9724 0.8914 G=-,T=ACAAG NA . NA
rs2696696 chr17:44255777 (G/A) 0.2406 -96354 0.9724 0.8914 G=G,T=A NA 1f NA
rs17663136 chr17:44255532 (T/C) 0.2406 -96599 0.9724 0.8914 G=T,T=C NA 1f NA
rs1391111077 chr17:44254993 (T/-) 0.2406 -97138 0.9724 0.8914 G=T,T=- NA . NA
rs1041741835 chr17:44254686 (-/AATGCACAGGAAAA) 0.2406 -97445 0.9724 0.8914 G=-,T=AATGCACAGGAAAA NA . NA
rs61228925 chr17:44254379 (C/T) 0.2406 -97752 0.9724 0.8914 G=C,T=T NA 1f NA
rs2532261 chr17:44253203 (A/C) 0.2406 -98928 0.9724 0.8914 G=A,T=C NA 2b NA
rs112844986 chr17:44252510 (T/C) 0.2406 -99621 0.9724 0.8914 G=T,T=C NA 3b NA
rs2532264 chr17:44252416 (G/C) 0.2406 -99715 0.9724 0.8914 G=G,T=C NA 1f NA
rs569311806 chr17:44252197 (G/T) 0.2406 -99934 0.9724 0.8914 G=G,T=T NA 4 NA
rs568534287 chr17:44252098 (C/T) 0.2406 -100033 0.9724 0.8914 G=C,T=T NA 5 NA
rs2696666 chr17:44251972 (G/A) 0.2406 -100159 0.9724 0.8914 G=G,T=A NA 1f NA
rs117738056 chr17:44251907 (C/T) 0.2406 -100224 0.9724 0.8914 G=C,T=T 6 1f NA
rs148326402 chr17:44251769 (A/G) 0.2406 -100362 0.9724 0.8914 G=A,T=G 7 5 NA
rs2696664 chr17:44251698 (G/A) 0.2406 -100433 0.9724 0.8914 G=G,T=A NA 3b NA
rs112126591 chr17:44251582 (T/C) 0.2406 -100549 0.9724 0.8914 G=T,T=C 4 4 NA
rs563686637 chr17:44251548 (G/A) 0.2406 -100583 0.9724 0.8914 G=G,T=A NA 3a NA
rs956329 chr17:44251230 (T/C) 0.2406 -100901 0.9724 0.8914 G=T,T=C NA 1f NA
rs1426559471 chr17:44250669 (A/-) 0.2406 -101462 0.9724 0.8914 G=A,T=- NA . NA
rs535725934 chr17:44250616 (G/A) 0.2406 -101515 0.9724 0.8914 G=G,T=A NA 1f NA
rs117069062 chr17:44250108 (T/C) 0.2406 -102023 0.9724 0.8914 G=T,T=C NA 1f NA
rs17662944 chr17:44249800 (G/A) 0.2406 -102331 0.9724 0.8914 G=G,T=A NA 1f NA
rs564755460 chr17:44249621 (A/G) 0.2406 -102510 0.9724 0.8914 G=A,T=G NA 1f NA
rs79567509 chr17:44248814 (G/A) 0.2406 -103317 0.9724 0.8914 G=G,T=A NA 1f synonymous
rs17585876 chr17:44248769 (T/C) 0.2406 -103362 0.9724 0.8914 G=T,T=C NA 1f missense,synonymous
rs17662749 chr17:44248042 (G/A) 0.2406 -104089 0.9724 0.8914 G=G,T=A NA 1f NA
rs542364049 chr17:44246997 (G/A) 0.2406 -105134 0.9724 0.8914 G=G,T=A NA 1f NA
rs2696660 chr17:44246211 (A/G) 0.2406 -105920 0.9724 0.8914 G=A,T=G NA 1f NA
rs566037900 chr17:44245876 (A/G) 0.2406 -106255 0.9724 0.8914 G=A,T=G NA 2c NA
rs2696658 chr17:44245766 (G/A) 0.2406 -106365 0.9724 0.8914 G=G,T=A NA 4 NA
rs2696657 chr17:44244926 (T/G) 0.2406 -107205 0.9724 0.8914 G=T,T=G NA 1b NA
rs17585644 chr17:44244581 (T/C) 0.2406 -107550 0.9724 0.8914 G=T,T=C NA 1b NA
rs17585608 chr17:44243979 (C/T) 0.2406 -108152 0.9724 0.8914 G=C,T=T NA 1b NA
rs1056780647 chr17:44243543 (A/-) 0.2406 -108588 0.9724 0.8914 G=A,T=- NA . NA
rs145256392 chr17:44243354 (-/G) 0.2406 -108777 0.9724 0.8914 G=-,T=G NA . NA
rs76475392 chr17:44243351 (-/CG) 0.2406 -108780 0.9724 0.8914 G=-,T=CG NA . NA
rs567428298 chr17:44243179 (A/G) 0.2406 -108952 0.9724 0.8914 G=A,T=G NA 1f NA
rs4792845 chr17:44242788 (C/T) 0.2406 -109343 0.9724 0.8914 G=C,T=T NA 5 NA
rs539559479 chr17:44241304 (C/G) 0.2406 -110827 0.9724 0.8914 G=C,T=G NA 1f NA
rs386558525 chr17:44240986 (C/A) 0.2406 -111145 0.9724 0.8914 G=C,T=A NA 1d NA
rs1918789 chr17:44240107 (T/C) 0.2406 -112024 0.9724 0.8914 G=T,T=C NA 1f NA
rs2045692701 chr17:44238130 (T/-) 0.2406 -114001 0.9724 0.8914 G=T,T=- NA . NA
rs557054045 chr17:44237790 (G/A) 0.2406 -114341 0.9724 0.8914 G=G,T=A NA 3a NA
rs17585342 chr17:44237372 (G/C) 0.2406 -114759 0.9724 0.8914 G=G,T=C NA 1b NA
rs564325593 chr17:44236725 (C/A) 0.2406 -115406 0.9724 0.8914 G=C,T=A NA 1f NA
rs542050069 chr17:44234060 (A/G) 0.2406 -118071 0.9724 0.8914 G=A,T=G NA 1f NA
rs2532293 chr17:44233589 (T/C) 0.2406 -118542 0.9724 0.8914 G=T,T=C NA 5 NA
rs553321776 chr17:44231617 (A/T) 0.2406 -120514 0.9724 0.8914 G=A,T=T NA 1d NA
rs529970690 chr17:44231117 (T/C) 0.2406 -121014 0.9724 0.8914 G=T,T=C NA 5 NA
rs2696573 chr17:44230647 (C/T) 0.2406 -121484 0.9724 0.8914 G=C,T=T NA 1f NA
rs17585103 chr17:44229986 (T/C) 0.2406 -122145 0.9724 0.8914 G=T,T=C NA 4 NA
rs118137985 chr17:44228770 (A/G) 0.2406 -123361 0.9724 0.8914 G=A,T=G 6 1f NA
rs117709001 chr17:44228609 (C/G) 0.2406 -123522 0.9724 0.8914 G=C,T=G 6 1f NA
rs117225424 chr17:44227196 (T/C) 0.2406 -124935 0.9724 0.8914 G=T,T=C 4 5 NA
rs79138203 chr17:44227186 (G/A) 0.2406 -124945 0.9724 0.8914 G=G,T=A NA 1f NA
rs2696582 chr17:44226561 (T/G) 0.2406 -125570 0.9724 0.8914 G=T,T=G NA 5 NA
rs543124303 chr17:44226126 (A/C) 0.2406 -126005 0.9724 0.8914 G=A,T=C NA 5 NA
rs118142480 chr17:44226030 (G/A) 0.2406 -126101 0.9724 0.8914 G=G,T=A 6 5 NA
rs1406071 chr17:44225485 (T/C) 0.2406 -126646 0.9724 0.8914 G=T,T=C NA 2b NA
rs17662006 chr17:44225234 (T/C) 0.2406 -126897 0.9724 0.8914 G=T,T=C NA 4 NA
rs117320809 chr17:44223387 (T/C) 0.2406 -128744 0.9724 0.8914 G=T,T=C 7 4 NA
rs1918797 chr17:44223243 (G/A) 0.2406 -128888 0.9724 0.8914 G=G,T=A NA 1f NA
rs527778993 chr17:44223060 (G/A) 0.2406 -129071 0.9724 0.8914 G=G,T=A NA 1f NA
rs1406074 chr17:44222067 (T/G) 0.2406 -130064 0.9724 0.8914 G=T,T=G NA 1f NA
rs2532307 chr17:44221350 (G/A) 0.2406 -130781 0.9724 0.8914 G=G,T=A NA 1f NA
rs62063212 chr17:44221042 (C/T) 0.2406 -131089 0.9724 0.8914 G=C,T=T NA 5 NA
rs2532308 chr17:44220942 (G/A) 0.2406 -131189 0.9724 0.8914 G=G,T=A NA 5 NA
rs141588384 chr17:44220863 (AAAT/-) 0.2406 -131268 0.9724 0.8914 G=AAAT,T=- NA . NA
rs534210380 chr17:44218242 (C/T) 0.2406 -133889 0.9724 0.8914 G=C,T=T NA 1f NA
rs79129988 chr17:44217226 (A/G) 0.2406 -134905 0.9724 0.8914 G=A,T=G NA 5 NA
rs563314190 chr17:44217112 (G/T) 0.2406 -135019 0.9724 0.8914 G=G,T=T NA 1f NA
rs529703940 chr17:44216966 (-/C) 0.2406 -135165 0.9724 0.8914 G=-,T=C NA . NA
rs557239232 chr17:44216158 (T/C) 0.2406 -135973 0.9724 0.8914 G=T,T=C NA 1f NA
rs369585371 chr17:44215416 (-/G) 0.2406 -136715 0.9724 0.8914 G=-,T=G NA . NA
rs118127111 chr17:44214815 (C/G) 0.2406 -137316 0.9724 0.8914 G=C,T=G 6 5 NA
rs740711 chr17:44214814 (G/A) 0.2406 -137317 0.9724 0.8914 G=G,T=A NA 5 NA
rs2696604 chr17:44214094 (A/G) 0.2406 -138037 0.9724 0.8914 G=A,T=G NA 1f NA
rs117939600 chr17:44213712 (G/A) 0.2406 -138419 0.9724 0.8914 G=G,T=A 6 1f NA
rs57262288 chr17:44213204 (C/T) 0.2406 -138927 0.9724 0.8914 G=C,T=T NA 1f NA
rs372980169 chr17:44212527 (A/G) 0.2406 -139604 0.9724 0.8914 G=A,T=G NA 5 NA
rs67775973 chr17:44212525 (A/-) 0.2406 -139606 0.9724 0.8914 G=A,T=- NA . NA
rs62063208 chr17:44212032 (C/A) 0.2406 -140099 0.9724 0.8914 G=C,T=A NA 5 NA
rs62063207 chr17:44211902 (A/G) 0.2406 -140229 0.9724 0.8914 G=A,T=G NA 6 NA
rs111424940 chr17:44211502 (G/A) 0.2406 -140629 0.9724 0.8914 G=G,T=A NA 7 NA
rs12150087 chr17:44210988 (C/G) 0.2406 -141143 0.9724 0.8914 G=C,T=G NA 1f NA
rs143331068 chr17:44210247 (-/GCAGTGAGCCATCATCATA) 0.2406 -141884 0.9724 0.8914 G=-,T=GCAGTGAGCCATCATCATA NA . NA
rs55909047 chr17:44209957 (A/G) 0.2406 -142174 0.9724 0.8914 G=A,T=G NA 5 NA
rs3089 chr17:44209919 (C/G) 0.2406 -142212 0.9724 0.8914 G=C,T=G NA 5 NA
rs55780786 chr17:44209875 (T/C) 0.2406 -142256 0.9724 0.8914 G=T,T=C NA 5 NA
rs17577954 chr17:44209628 (T/C) 0.2406 -142503 0.9724 0.8914 G=T,T=C NA 1f NA
rs112401617 chr17:44209474 (A/T) 0.2406 -142657 0.9724 0.8914 G=A,T=T NA 5 NA
rs111724389 chr17:44209364 (G/A) 0.2406 -142767 0.9724 0.8914 G=G,T=A NA 5 NA
rs62063203 chr17:44209313 (T/C) 0.2406 -142818 0.9724 0.8914 G=T,T=C NA 4 NA
rs62063202 chr17:44208945 (C/T) 0.2406 -143186 0.9724 0.8914 G=C,T=T NA 3a NA
rs79301522 chr17:44207932 (A/G) 0.2406 -144199 0.9724 0.8914 G=A,T=G NA 2b NA
rs142524806 chr17:44207900 (-/CT) 0.2406 -144231 0.9724 0.8914 G=-,T=CT NA . NA
rs10514904 chr17:44207887 (C/T) 0.2406 -144244 0.9724 0.8914 G=C,T=T NA 1d NA
rs17661385 chr17:44207778 (A/G) 0.2406 -144353 0.9724 0.8914 G=A,T=G NA 1d NA
rs113758975 chr17:44207523 (T/A) 0.2406 -144608 0.9724 0.8914 G=T,T=A NA 5 NA
. chr17:44207415 (-/GTGGCAT) 0.2406 -144716 0.9724 0.8914 G=-,T=GTGGCAT NA . .
rs62063201 chr17:44207360 (C/T) 0.2406 -144771 0.9724 0.8914 G=C,T=T NA 4 NA
rs17661348 chr17:44207066 (A/G) 0.2406 -145065 0.9724 0.8914 G=A,T=G NA 1f NA
rs10514903 chr17:44206646 (C/G) 0.2406 -145485 0.9724 0.8914 G=C,T=G NA 1f NA
rs62063200 chr17:44206482 (C/T) 0.2406 -145649 0.9724 0.8914 G=C,T=T NA 4 NA
rs1122380 chr17:44206079 (C/T) 0.2406 -146052 0.9724 0.8914 G=C,T=T NA 1f NA
rs1122381 chr17:44205839 (A/G) 0.2406 -146292 0.9724 0.8914 G=A,T=G NA 1f NA
rs17577650 chr17:44205500 (A/G) 0.2406 -146631 0.9724 0.8914 G=A,T=G NA 7 NA
rs62063174 chr17:44205122 (C/G) 0.2406 -147009 0.9724 0.8914 G=C,T=G NA 5 NA
rs113638513 chr17:44204749 (A/G) 0.2406 -147382 0.9724 0.8914 G=A,T=G NA 5 NA
rs4581739 chr17:44204739 (T/C) 0.2406 -147392 0.9724 0.8914 G=T,T=C NA 5 NA
rs77095128 chr17:44204304 (T/G) 0.2406 -147827 0.9724 0.8914 G=T,T=G NA 3a NA
rs66883448 chr17:44204299 (C/-) 0.2406 -147832 0.9724 0.8914 G=C,T=- NA . .
rs55885063 chr17:44202952 (C/G) 0.2406 -149179 0.9724 0.8914 G=C,T=G NA 5 NA
rs55686102 chr17:44202608 (C/T) 0.2406 -149523 0.9724 0.8914 G=C,T=T 8 2b NA
rs55669501 chr17:44202564 (G/A) 0.2406 -149567 0.9724 0.8914 G=G,T=A 6 4 NA
rs62063166 chr17:44202231 (A/G) 0.2406 -149900 0.9724 0.8914 G=A,T=G NA 4 NA
rs62063165 chr17:44202147 (A/G) 0.2406 -149984 0.9724 0.8914 G=A,T=G NA 3a NA
rs112073200 chr17:44201791 (G/C) 0.2406 -150340 0.9724 0.8914 G=G,T=C 6 5 NA
rs55672516 chr17:44201680 (A/C) 0.2406 -150451 0.9724 0.8914 G=A,T=C NA 3a NA
rs56257094 chr17:44201667 (G/A) 0.2406 -150464 0.9724 0.8914 G=G,T=A NA 3a NA
rs2043400488 chr17:44201358 (G/-) 0.2406 -150773 0.9724 0.8914 G=G,T=- NA . NA
rs55802590 chr17:44201344 (G/C) 0.2406 -150787 0.9724 0.8914 G=G,T=C NA 5 NA
rs75652502 chr17:44200510 (C/A) 0.2406 -151621 0.9724 0.8914 G=C,T=A NA 6 NA
rs112560196 chr17:44200078 (A/T) 0.2406 -152053 0.9724 0.8914 G=A,T=T 6 4 NA
rs62061856 chr17:44200015 (T/C) 0.2406 -152116 0.9724 0.8914 G=T,T=C NA 4 NA
rs62061855 chr17:44199670 (G/A) 0.2406 -152461 0.9724 0.8914 G=G,T=A NA 4 NA
rs1184972322 chr17:44198962 (-/A) 0.2406 -153169 0.9724 0.8914 G=-,T=A NA . NA
rs3087534 chr17:44198806 (T/C) 0.2406 -153325 0.9724 0.8914 G=T,T=C NA 2b NA
rs62061854 chr17:44198080 (C/T) 0.2406 -154051 0.9724 0.8914 G=C,T=T NA 4 NA
rs1966345 chr17:44197806 (T/C) 0.2406 -154325 0.9724 0.8914 G=T,T=C NA 5 NA
rs2043227387 chr17:44197775 (-/CA) 0.2406 -154356 0.9724 0.8914 G=-,T=CA NA . NA
rs4383188 chr17:44197603 (T/C) 0.2406 -154528 0.9724 0.8914 G=T,T=C NA 1f NA
rs138190012 chr17:44197417 (-/GAA) 0.2406 -154714 0.9724 0.8914 G=-,T=GAA NA . NA
rs111678697 chr17:44197032 (T/C) 0.2406 -155099 0.9724 0.8914 G=T,T=C NA 5 NA
rs113909426 chr17:44196822 (G/A) 0.2406 -155309 0.9724 0.8914 G=G,T=A NA 5 NA
rs112813897 chr17:44196799 (G/A) 0.2406 -155332 0.9724 0.8914 G=G,T=A NA 5 NA
rs75229280 chr17:44196653 (G/A) 0.2406 -155478 0.9724 0.8914 G=G,T=A NA 5 NA
rs1468241 chr17:44196153 (A/G) 0.2406 -155978 0.9724 0.8914 G=A,T=G NA 1f NA
rs62061853 chr17:44196125 (T/C) 0.2406 -156006 0.9724 0.8914 G=T,T=C NA 5 NA
. chr17:44195611 (A/-) 0.2406 -156520 0.9724 0.8914 G=A,T=- NA . .
rs727425 chr17:44195495 (G/A) 0.2406 -156636 0.9724 0.8914 G=G,T=A NA 4 NA
rs62061852 chr17:44195424 (A/C) 0.2406 -156707 0.9724 0.8914 G=A,T=C NA 2b NA
rs62061851 chr17:44194891 (C/T) 0.2406 -157240 0.9724 0.8914 G=C,T=T NA 2b NA
rs17577496 chr17:44194835 (T/C) 0.2406 -157296 0.9724 0.8914 G=T,T=C NA 1d NA
rs10514901 chr17:44194735 (G/T) 0.2406 -157396 0.9724 0.8914 G=G,T=T NA 1f NA
rs111880194 chr17:44194621 (C/G) 0.2406 -157510 0.9724 0.8914 G=C,T=G NA 4 NA
rs62061850 chr17:44194519 (T/C) 0.2406 -157612 0.9724 0.8914 G=T,T=C NA 5 NA
rs17577447 chr17:44194381 (T/A) 0.2406 -157750 0.9724 0.8914 G=T,T=A NA 1f NA
rs17661045 chr17:44194152 (T/A) 0.2406 -157979 0.9724 0.8914 G=T,T=A NA 1f NA
rs375350847 chr17:44193908 (-/CAACAA) 0.2406 -158223 0.9724 0.8914 G=-,T=CAACAA NA . NA
rs62061849 chr17:44193882 (C/T) 0.2406 -158249 0.9724 0.8914 G=C,T=T NA 4 NA
rs17661027 chr17:44193097 (C/A) 0.2406 -159034 0.9724 0.8914 G=C,T=A NA 1f NA
rs17661015 chr17:44192957 (T/C) 0.2406 -159174 0.9724 0.8914 G=T,T=C NA 1f NA
rs62061848 chr17:44192946 (C/T) 0.2406 -159185 0.9724 0.8914 G=C,T=T NA 5 NA
rs17577369 chr17:44192923 (A/G) 0.2406 -159208 0.9724 0.8914 G=A,T=G NA 1f NA
rs4548919 chr17:44192395 (G/T) 0.2406 -159736 0.9724 0.8914 G=G,T=T NA 1f NA
rs17577313 chr17:44191835 (A/G) 0.2406 -160296 0.9724 0.8914 G=A,T=G NA 1f NA
rs62061847 chr17:44191682 (G/A) 0.2406 -160449 0.9724 0.8914 G=G,T=A NA 5 NA
rs17660936 chr17:44191159 (C/T) 0.2406 -160972 0.9724 0.8914 G=C,T=T NA 1f NA
rs17660907 chr17:44191085 (G/A) 0.2406 -161046 0.9724 0.8914 G=G,T=A NA 1f NA
rs17660865 chr17:44189408 (T/C) 0.2406 -162723 0.9724 0.8914 G=T,T=C NA 1f NA
rs17660847 chr17:44189373 (C/T) 0.2406 -162758 0.9724 0.8914 G=C,T=T NA 1f NA
rs55794067 chr17:44188764 (T/C) 0.2406 -163367 0.9724 0.8914 G=T,T=C NA 3a NA
rs62061824 chr17:44188755 (T/C) 0.2406 -163376 0.9724 0.8914 G=T,T=C NA 3a NA
rs533036291 chr17:44188672 (-/TT) 0.2406 -163459 0.9724 0.8914 G=-,T=TT NA . NA
rs62061823 chr17:44188645 (C/T) 0.2406 -163486 0.9724 0.8914 G=C,T=T NA 4 NA
rs17577159 chr17:44188477 (T/G) 0.2406 -163654 0.9724 0.8914 G=T,T=G NA 1f NA
rs17577094 chr17:44187492 (A/G) 0.2406 -164639 0.9724 0.8914 G=A,T=G NA 1f NA
rs77635460 chr17:44186593 (T/C) 0.2406 -165538 0.9724 0.8914 G=T,T=C NA 2b NA
rs17577052 chr17:44186301 (T/C) 0.2406 -165830 0.9724 0.8914 G=T,T=C NA 1b NA
rs17577024 chr17:44186252 (G/A) 0.2406 -165879 0.9724 0.8914 G=G,T=A NA 1f NA
rs62061821 chr17:44186055 (G/A) 0.2406 -166076 0.9724 0.8914 G=G,T=A NA 2b NA
rs67503183 chr17:44185427 (-/T) 0.2406 -166704 0.9724 0.8914 G=-,T=T NA . .
rs76761511 chr17:44185245 (C/A) 0.2406 -166886 0.9724 0.8914 G=C,T=A NA 2b NA
rs111295615 chr17:44184428 (T/C) 0.2406 -167703 0.9724 0.8914 G=T,T=C NA 4 NA
rs73984689 chr17:44184404 (G/A) 0.2406 -167727 0.9724 0.8914 G=G,T=A NA 2b NA
rs79346219 chr17:44184375 (A/G) 0.2406 -167756 0.9724 0.8914 G=A,T=G NA 3a NA
rs141004635 chr17:44184194 (-/AACTGAGGAGATATGGA) 0.2406 -167937 0.9724 0.8914 G=-,T=AACTGAGGAGATATGGA NA . NA
rs79923708 chr17:44183790 (G/A) 0.2406 -168341 0.9724 0.8914 G=G,T=A NA 5 NA
rs17576989 chr17:44183616 (C/A) 0.2406 -168515 0.9724 0.8914 G=C,T=A NA 1f NA
rs111676341 chr17:44183403 (A/G) 0.2406 -168728 0.9724 0.8914 G=A,T=G 7 5 NA
rs373943708 chr17:44183232 (C/G) 0.2406 -168899 0.9724 0.8914 G=C,T=G NA 4 NA
rs117344642 chr17:44183002 (C/A) 0.2406 -169129 0.9724 0.8914 G=C,T=A NA 2b NA
. chr17:44182845 (-/G) 0.2406 -169286 0.9724 0.8914 G=-,T=G NA . .
rs62061817 chr17:44182706 (A/G) 0.2406 -169425 0.9724 0.8914 G=A,T=G NA 7 NA
rs62061816 chr17:44182336 (C/A) 0.2406 -169795 0.9724 0.8914 G=C,T=A NA 5 NA
rs77924366 chr17:44182181 (T/C) 0.2406 -169950 0.9724 0.8914 G=T,T=C NA 5 NA
rs62061815 chr17:44181681 (A/G) 0.2406 -170450 0.9724 0.8914 G=A,T=G NA 4 NA
rs62061814 chr17:44181508 (T/G) 0.2406 -170623 0.9724 0.8914 G=T,T=G NA 5 NA
rs111952388 chr17:44181454 (C/T) 0.2406 -170677 0.9724 0.8914 G=C,T=T NA 5 NA
rs62061813 chr17:44181118 (G/A) 0.2406 -171013 0.9724 0.8914 G=G,T=A NA 4 NA
rs62061812 chr17:44180997 (C/T) 0.2406 -171134 0.9724 0.8914 G=C,T=T NA 4 NA
rs17660595 chr17:44180954 (A/G) 0.2406 -171177 0.9724 0.8914 G=A,T=G NA 1f NA
rs17576870 chr17:44180442 (A/G) 0.2406 -171689 0.9724 0.8914 G=A,T=G NA 1d NA
rs62061811 chr17:44180173 (T/G) 0.2406 -171958 0.9724 0.8914 G=T,T=G NA 5 NA
rs17576842 chr17:44179992 (A/G) 0.2406 -172139 0.9724 0.8914 G=A,T=G NA 1f NA
rs112893440 chr17:44179969 (G/A) 0.2406 -172162 0.9724 0.8914 G=G,T=A NA 4 NA
rs112102887 chr17:44179749 (G/A) 0.2406 -172382 0.9724 0.8914 G=G,T=A NA 5 NA
rs111957446 chr17:44179723 (T/C) 0.2406 -172408 0.9724 0.8914 G=T,T=C NA 5 NA
. chr17:44179168 (ACC/-) 0.2406 -172963 0.9724 0.8914 G=ACC,T=- NA . .
rs62061810 chr17:44178884 (G/A) 0.2406 -173247 0.9724 0.8914 G=G,T=A NA 2a NA
rs62061809 chr17:44178839 (T/C) 0.2406 -173292 0.9724 0.8914 G=T,T=C NA 4 NA
rs17660488 chr17:44178337 (T/C) 0.2406 -173794 0.9724 0.8914 G=T,T=C NA 1d NA
rs17576779 chr17:44178272 (C/T) 0.2406 -173859 0.9724 0.8914 G=C,T=T NA 1f NA
rs17660464 chr17:44177993 (C/A) 0.2406 -174138 0.9724 0.8914 G=C,T=A NA 1f NA
rs80120913 chr17:44177755 (C/G) 0.2406 -174376 0.9724 0.8914 G=C,T=G NA 4 NA
rs77604208 chr17:44177669 (C/T) 0.2406 -174462 0.9724 0.8914 G=C,T=T NA 4 NA
rs62061808 chr17:44177337 (C/T) 0.2406 -174794 0.9724 0.8914 G=C,T=T NA 4 NA
. chr17:44177304 (A/-) 0.2406 -174827 0.9724 0.8914 G=A,T=- NA . .
rs62061807 chr17:44177097 (C/T) 0.2406 -175034 0.9724 0.8914 G=C,T=T NA 4 NA
rs55825513 chr17:44176215 (G/A) 0.2406 -175916 0.9724 0.8914 G=G,T=A 7 6 NA
rs56240678 chr17:44176170 (C/G) 0.2406 -175961 0.9724 0.8914 G=C,T=G NA 7 NA
rs55900347 chr17:44176092 (G/A) 0.2406 -176039 0.9724 0.8914 G=G,T=A NA 7 NA
rs62061802 chr17:44174351 (T/A) 0.2406 -177780 0.9724 0.8914 G=T,T=A NA 5 NA
rs62061801 chr17:44174235 (A/G) 0.2406 -177896 0.9724 0.8914 G=A,T=G NA 5 NA
rs62061800 chr17:44174109 (G/C) 0.2406 -178022 0.9724 0.8914 G=G,T=C NA 5 NA
rs62061796 chr17:44173408 (G/A) 0.2406 -178723 0.9724 0.8914 G=G,T=A NA 5 NA
rs17576709 chr17:44173356 (C/G) 0.2406 -178775 0.9724 0.8914 G=C,T=G NA 1f NA
rs62061795 chr17:44173179 (C/A) 0.2406 -178952 0.9724 0.8914 G=C,T=A NA 5 NA
rs75412750 chr17:44172773 (C/T) 0.2406 -179358 0.9724 0.8914 G=C,T=T NA 5 NA
rs79348289 chr17:44172698 (T/C) 0.2406 -179433 0.9724 0.8914 G=T,T=C NA 5 NA
rs77044307 chr17:44172408 (C/G) 0.2406 -179723 0.9724 0.8914 G=C,T=G NA 5 NA
rs80020809 chr17:44172391 (C/T) 0.2406 -179740 0.9724 0.8914 G=C,T=T NA 5 NA
rs17576695 chr17:44172327 (T/A) 0.2406 -179804 0.9724 0.8914 G=T,T=A NA 7 NA
rs1277689660 chr17:44172205 (A/-) 0.2406 -179926 0.9724 0.8914 G=A,T=- NA . NA
rs62061793 chr17:44171565 (C/A) 0.2406 -180566 0.9724 0.8914 G=C,T=A NA 5 NA
rs62061792 chr17:44171554 (G/A) 0.2406 -180577 0.9724 0.8914 G=G,T=A NA 5 NA
rs62061791 chr17:44171024 (T/C) 0.2406 -181107 0.9724 0.8914 G=T,T=C NA 5 NA
rs17660398 chr17:44170612 (C/T) 0.2406 -181519 0.9724 0.8914 G=C,T=T NA 1b NA
rs62061790 chr17:44170414 (G/A) 0.2406 -181717 0.9724 0.8914 G=G,T=A NA 3a NA
rs112596352 chr17:44170238 (G/A) 0.2406 -181893 0.9724 0.8914 G=G,T=A 7 3a NA
rs68132028 chr17:44170129 (-/AA) 0.2406 -182002 0.9724 0.8914 G=-,T=AA NA . .
rs17576631 chr17:44170018 (G/C) 0.2406 -182113 0.9724 0.8914 G=G,T=C NA 1d NA
rs62061789 chr17:44169769 (C/T) 0.2406 -182362 0.9724 0.8914 G=C,T=T NA 5 NA
rs62061788 chr17:44169759 (G/A) 0.2406 -182372 0.9724 0.8914 G=G,T=A NA 5 NA
rs17660337 chr17:44169605 (T/C) 0.2406 -182526 0.9724 0.8914 G=T,T=C NA 1f NA
rs111970616 chr17:44169581 (T/C) 0.2406 -182550 0.9724 0.8914 G=T,T=C 8 5 NA
rs62061772 chr17:44169437 (T/C) 0.2406 -182694 0.9724 0.8914 G=T,T=C NA 5 NA
rs62061771 chr17:44169406 (G/A) 0.2406 -182725 0.9724 0.8914 G=G,T=A NA 5 NA
rs62061770 chr17:44169377 (G/C) 0.2406 -182754 0.9724 0.8914 G=G,T=C NA 5 NA
rs111364350 chr17:44168508 (C/T) 0.2406 -183623 0.9724 0.8914 G=C,T=T NA 4 NA
. chr17:44168295 (TTA/-) 0.2406 -183836 0.9724 0.8914 G=TTA,T=- NA . .
rs62061767 chr17:44167729 (A/G) 0.2406 -184402 0.9724 0.8914 G=A,T=G NA 7 NA
rs79923630 chr17:44167661 (G/T) 0.2406 -184470 0.9724 0.8914 G=G,T=T NA 7 NA
rs62061766 chr17:44167464 (G/A) 0.2406 -184667 0.9724 0.8914 G=G,T=A NA 3a NA
rs17660294 chr17:44167101 (T/C) 0.2406 -185030 0.9724 0.8914 G=T,T=C NA 1f NA
rs17660251 chr17:44166646 (C/T) 0.2406 -185485 0.9724 0.8914 G=C,T=T NA 7 NA
rs17660228 chr17:44166500 (G/A) 0.2406 -185631 0.9724 0.8914 G=G,T=A NA 1f NA
rs17660167 chr17:44166311 (C/T) 0.2406 -185820 0.9724 0.8914 G=C,T=T NA 1d NA
rs62061764 chr17:44166197 (A/G) 0.2406 -185934 0.9724 0.8914 G=A,T=G NA 4 NA
rs74348235 chr17:44165852 (A/G) 0.2406 -186279 0.9724 0.8914 G=A,T=G NA 4 NA
rs17660132 chr17:44165803 (T/C) 0.2406 -186328 0.9724 0.8914 G=T,T=C NA 1d NA
rs3912061 chr17:44165098 (C/T) 0.2406 -187033 0.9724 0.8914 G=C,T=T NA 6 NA
rs3912062 chr17:44165069 (A/G) 0.2406 -187062 0.9724 0.8914 G=A,T=G NA 7 NA
rs3912063 chr17:44165049 (A/G) 0.2406 -187082 0.9724 0.8914 G=A,T=G NA 5 NA
rs55692232 chr17:44164323 (G/A) 0.2406 -187808 0.9724 0.8914 G=G,T=A NA 5 NA
rs62060859 chr17:44164133 (G/A) 0.2406 -187998 0.9724 0.8914 G=G,T=A NA 6 NA
rs62060858 chr17:44164090 (G/C) 0.2406 -188041 0.9724 0.8914 G=G,T=C NA 5 NA
rs1380716097 chr17:44163551 (GT/-) 0.2406 -188580 0.9724 0.8914 G=GT,T=- NA . NA
rs67335396 chr17:44163547 (CG/-) 0.2406 -188584 0.9724 0.8914 G=CG,T=- NA . NA
rs55864131 chr17:44163411 (T/C) 0.2406 -188720 0.9724 0.8914 G=T,T=C NA 6 NA
rs17660065 chr17:44162284 (T/C) 0.2406 -189847 0.9724 0.8914 G=T,T=C NA 6 NA
rs2316955 chr17:44161985 (T/G) 0.2406 -190146 0.9724 0.8914 G=T,T=G NA 6 NA
rs62060856 chr17:44161875 (A/C) 0.2406 -190256 0.9724 0.8914 G=A,T=C NA 5 NA
rs62060855 chr17:44161860 (C/T) 0.2406 -190271 0.9724 0.8914 G=C,T=T NA 5 NA
rs201722973 chr17:44161747 (-/CAACAA) 0.2406 -190384 0.9724 0.8914 G=-,T=CAACAA NA . NA
rs113955100 chr17:44161522 (A/C) 0.2406 -190609 0.9724 0.8914 G=A,T=C NA 5 NA
rs929836100 chr17:44161478 (TCACACCTGTAATCCCAGCACTTTGGGAAGCTGAGGCGGGTGGA/-) 0.2406 -190653 0.9724 0.8914 G=TCACACCTGTAATCCCAGCACTTTGGGAAGCTGAGGCGGGTGGA,T=- NA . NA
rs80028338 chr17:44161470 (A/C) 0.2406 -190661 0.9724 0.8914 G=A,T=C 6 7 NA
rs113788190 chr17:44161302 (A/G) 0.2406 -190829 0.9724 0.8914 G=A,T=G 5 6 NA
rs55987700 chr17:44161146 (T/G) 0.2406 -190985 0.9724 0.8914 G=T,T=G NA 5 NA
. chr17:44161091 (CTCCCCTGGTAAGTCCTAAA/-) 0.2406 -191040 0.9724 0.8914 G=CTCCCCTGGTAAGTCCTAAA,T=- NA . .
rs17660017 chr17:44160674 (G/C) 0.2406 -191457 0.9724 0.8914 G=G,T=C NA 1f NA
rs62060853 chr17:44160592 (G/A) 0.2406 -191539 0.9724 0.8914 G=G,T=A NA 7 NA
rs62060852 chr17:44160050 (G/A) 0.2406 -192081 0.9724 0.8914 G=G,T=A NA 3a NA
rs17576200 chr17:44159988 (G/A) 0.2406 -192143 0.9724 0.8914 G=G,T=A NA 4 NA
rs17576165 chr17:44159849 (T/C) 0.2406 -192282 0.9724 0.8914 G=T,T=C NA 3a synonymous
rs17659953 chr17:44159725 (C/T) 0.2406 -192406 0.9724 0.8914 G=C,T=T NA 1d NA
rs77925835 chr17:44159695 (C/T) 0.2406 -192436 0.9724 0.8914 G=C,T=T NA 3a NA
rs111519055 chr17:44159672 (A/G) 0.2406 -192459 0.9724 0.8914 G=A,T=G 6 5 NA
rs111913701 chr17:44159631 (T/G) 0.2406 -192500 0.9724 0.8914 G=T,T=G 7 5 NA
rs77138434 chr17:44159555 (C/A) 0.2406 -192576 0.9724 0.8914 G=C,T=A NA 4 NA
rs1476554 chr17:44159102 (C/T) 0.2406 -193029 0.9724 0.8914 G=C,T=T NA 1f NA
rs62060851 chr17:44157992 (T/C) 0.2406 -194139 0.9724 0.8914 G=T,T=C NA 5 NA
rs62060850 chr17:44157982 (A/T) 0.2406 -194149 0.9724 0.8914 G=A,T=T NA 5 NA
rs75310319 chr17:44157676 (T/-) 0.2406 -194455 0.9724 0.8914 G=T,T=- NA . NA
rs78938131 chr17:44157622 (T/G) 0.2406 -194509 0.9724 0.8914 G=T,T=G NA 5 NA
rs17659881 chr17:44157597 (A/G) 0.2406 -194534 0.9724 0.8914 G=A,T=G NA 1f NA
rs2078890758 chr17:44156401 (-/A) 0.2406 -195730 0.9724 0.8914 G=-,T=A NA . NA
rs1987151 chr17:44156181 (T/A) 0.2406 -195950 0.9724 0.8914 G=T,T=A NA 4 NA
rs117177675 chr17:44156180 (A/G) 0.2406 -195951 0.9724 0.8914 G=A,T=G 6 4 NA
rs2316954 chr17:44156167 (G/A) 0.2406 -195964 0.9724 0.8914 G=G,T=A NA 1a NA
rs111750615 chr17:44156132 (-/TTA) 0.2406 -195999 0.9724 0.8914 G=-,T=TTA NA . NA
. chr17:44155925 (ACAA/-) 0.2406 -196206 0.9724 0.8914 G=ACAA,T=- NA . .
rs55972730 chr17:44155707 (C/T) 0.2406 -196424 0.9724 0.8914 G=C,T=T NA 5 NA
. chr17:44155299 (T/-) 0.2406 -196832 0.9724 0.8914 G=T,T=- NA . .
rs56100031 chr17:44155157 (C/T) 0.2406 -196974 0.9724 0.8914 G=C,T=T NA 5 NA
rs62060847 chr17:44154946 (C/T) 0.2406 -197185 0.9724 0.8914 G=C,T=T NA 5 NA
rs74481389 chr17:44154607 (T/C) 0.2406 -197524 0.9724 0.8914 G=T,T=C NA 4 NA
rs62060846 chr17:44154461 (A/C) 0.2406 -197670 0.9724 0.8914 G=A,T=C NA 5 NA
rs62060845 chr17:44154393 (A/G) 0.2406 -197738 0.9724 0.8914 G=A,T=G NA 6 NA
rs112197756 chr17:44154105 (A/G) 0.2406 -198026 0.9724 0.8914 G=A,T=G 6 3a NA
rs75530705 chr17:44154048 (C/T) 0.2406 -198083 0.9724 0.8914 G=C,T=T 6 5 NA
rs76154201 chr17:44154033 (T/C) 0.2406 -198098 0.9724 0.8914 G=T,T=C 6 5 NA
rs74825921 chr17:44153909 (A/G) 0.2406 -198222 0.9724 0.8914 G=A,T=G NA 6 NA
rs62060843 chr17:44153626 (C/T) 0.2406 -198505 0.9724 0.8914 G=C,T=T NA 5 NA
rs62060841 chr17:44153386 (A/T) 0.2406 -198745 0.9724 0.8914 G=A,T=T NA 5 NA
rs62060840 chr17:44153258 (A/G) 0.2406 -198873 0.9724 0.8914 G=A,T=G NA 5 NA
rs62060839 chr17:44153227 (A/G) 0.2406 -198904 0.9724 0.8914 G=A,T=G NA 5 NA
rs62060838 chr17:44153144 (A/G) 0.2406 -198987 0.9724 0.8914 G=A,T=G NA 5 NA
rs761921101 chr17:44152812 (-/GAACCCAAGTGAGGCACCTGGGTTCAA) 0.2406 -199319 0.9724 0.8914 G=-,T=GAACCCAAGTGAGGCACCTGGGTTCAA NA . NA
rs62060837 chr17:44152760 (T/G) 0.2406 -199371 0.9724 0.8914 G=T,T=G NA 3a NA
rs112597362 chr17:44152736 (-/CT) 0.2406 -199395 0.9724 0.8914 G=-,T=CT NA . NA
rs62060836 chr17:44152447 (G/A) 0.2406 -199684 0.9724 0.8914 G=G,T=A NA 4 NA
rs62060835 chr17:44152390 (C/T) 0.2406 -199741 0.9724 0.8914 G=C,T=T NA 4 NA
. chr17:44151969 (-/A) 0.2406 -200162 0.9724 0.8914 G=-,T=A NA . .
rs62060834 chr17:44151697 (A/T) 0.2406 -200434 0.9724 0.8914 G=A,T=T NA 4 NA
rs62060812 chr17:44151667 (A/G) 0.2406 -200464 0.9724 0.8914 G=A,T=G NA 5 NA
rs12150558 chr17:44151156 (T/C) 0.2406 -200975 0.9724 0.8914 G=T,T=C NA 3a NA
rs12150551 chr17:44150920 (T/C) 0.2406 -201211 0.9724 0.8914 G=T,T=C NA 7 NA
rs974291 chr17:44150480 (A/T) 0.2406 -201651 0.9724 0.8914 G=A,T=T NA 2b NA
rs974292 chr17:44150464 (T/C) 0.2406 -201667 0.9724 0.8914 G=T,T=C NA 4 NA
rs974293 chr17:44150233 (G/A) 0.2406 -201898 0.9724 0.8914 G=G,T=A NA 7 NA
rs974294 chr17:44150163 (T/G) 0.2406 -201968 0.9724 0.8914 G=T,T=G NA 6 NA
rs974295 chr17:44150152 (A/T) 0.2406 -201979 0.9724 0.8914 G=A,T=T NA 6 NA
rs74850776 chr17:44150042 (T/C) 0.2406 -202089 0.9724 0.8914 G=T,T=C NA 5 NA
rs12150611 chr17:44149741 (G/A) 0.2406 -202390 0.9724 0.8914 G=G,T=A NA 5 NA
rs12150628 chr17:44149581 (C/T) 0.2406 -202550 0.9724 0.8914 G=C,T=T NA 4 NA
rs12150627 chr17:44149537 (C/G) 0.2406 -202594 0.9724 0.8914 G=C,T=G NA 3a NA
rs12150625 chr17:44149448 (C/G) 0.2406 -202683 0.9724 0.8914 G=C,T=G NA 5 NA
rs1117253 chr17:44149297 (A/C) 0.2406 -202834 0.9724 0.8914 G=A,T=C NA 1f NA
rs1598542524 chr17:44149210 (-/A) 0.2406 -202921 0.9724 0.8914 G=-,T=A NA . NA
rs56323408 chr17:44147721 (C/T) 0.2406 -204410 0.9724 0.8914 G=C,T=T NA 6 NA
rs55929190 chr17:44147599 (G/C) 0.2406 -204532 0.9724 0.8914 G=G,T=C NA 7 NA
rs55947022 chr17:44147574 (G/A) 0.2406 -204557 0.9724 0.8914 G=G,T=A NA 7 NA
rs56041778 chr17:44147511 (G/C) 0.2406 -204620 0.9724 0.8914 G=G,T=C NA 7 NA
rs56318865 chr17:44147411 (G/A) 0.2406 -204720 0.9724 0.8914 G=G,T=A NA 7 NA
rs79782347 chr17:44146567 (T/C) 0.2406 -205564 0.9724 0.8914 G=T,T=C NA 5 NA
rs77950913 chr17:44146451 (T/C) 0.2406 -205680 0.9724 0.8914 G=T,T=C NA 5 NA
rs75975083 chr17:44146357 (T/C) 0.2406 -205774 0.9724 0.8914 G=T,T=C NA 4 NA
rs62060802 chr17:44146336 (A/C) 0.2406 -205795 0.9724 0.8914 G=A,T=C NA 4 NA
rs17659743 chr17:44146165 (C/G) 0.2406 -205966 0.9724 0.8914 G=C,T=G NA 7 NA
rs62060801 chr17:44145860 (A/G) 0.2406 -206271 0.9724 0.8914 G=A,T=G NA 7 NA
rs62060800 chr17:44145592 (A/G) 0.2406 -206539 0.9724 0.8914 G=A,T=G NA 7 NA
rs2078449370 chr17:44145512 (AAG/-) 0.2406 -206619 0.9724 0.8914 G=AAG,T=- NA . NA
rs75641221 chr17:44145373 (T/C) 0.2406 -206758 0.9724 0.8914 G=T,T=C NA 5 NA
rs17659731 chr17:44144634 (G/A) 0.2406 -207497 0.9724 0.8914 G=G,T=A NA 1f NA
rs17575850 chr17:44144387 (C/A) 0.2406 -207744 0.9724 0.8914 G=C,T=A NA 7 NA
rs17575822 chr17:44144345 (A/G) 0.2406 -207786 0.9724 0.8914 G=A,T=G NA 6 NA
rs12150344 chr17:44143484 (G/A) 0.2406 -208647 0.9724 0.8914 G=G,T=A NA 7 NA
rs62060797 chr17:44143344 (G/A) 0.2406 -208787 0.9724 0.8914 G=G,T=A NA 6 NA
rs17575773 chr17:44142879 (C/T) 0.2406 -209252 0.9724 0.8914 G=C,T=T NA 5 NA
rs62060795 chr17:44142663 (C/T) 0.2406 -209468 0.9724 0.8914 G=C,T=T NA 5 NA
rs62060794 chr17:44142566 (C/T) 0.2406 -209565 0.9724 0.8914 G=C,T=T NA 5 NA
rs146149698 chr17:44142491 (-/CA) 0.2406 -209640 0.9724 0.8914 G=-,T=CA NA . NA
rs62060793 chr17:44142427 (A/G) 0.2406 -209704 0.9724 0.8914 G=A,T=G NA 5 NA
rs185452973 chr17:44142334 (G/T) 0.2406 -209797 0.9724 0.8914 G=G,T=T 5 5 NA
rs77184207 chr17:44142332 (T/G) 0.2406 -209799 0.9724 0.8914 G=T,T=G NA 5 NA
rs150514510 chr17:44142231 (-/A) 0.2406 -209900 0.9724 0.8914 G=-,T=A NA . NA
rs76307183 chr17:44142121 (G/A) 0.2406 -210010 0.9724 0.8914 G=G,T=A NA 4 NA
rs62060792 chr17:44141955 (T/A) 0.2406 -210176 0.9724 0.8914 G=T,T=A NA 5 NA
rs12150127 chr17:44141732 (G/A) 0.2406 -210399 0.9724 0.8914 G=G,T=A NA 4 NA
rs2838 chr17:44141347 (A/G) 0.2406 -210784 0.9724 0.8914 G=A,T=G NA 1f NA
rs2316953 chr17:44140341 (G/A) 0.2406 -211790 0.9724 0.8914 G=G,T=A NA 5 NA
rs112411928 chr17:44139762 (C/G) 0.2406 -212369 0.9724 0.8914 G=C,T=G NA 4 NA
rs17575683 chr17:44139662 (C/T) 0.2406 -212469 0.9724 0.8914 G=C,T=T NA 1f NA
rs2316952 chr17:44139190 (G/C) 0.2406 -212941 0.9724 0.8914 G=G,T=C NA 4 NA
. chr17:44138377 (-/A) 0.2406 -213754 0.9724 0.8914 G=-,T=A NA . .
rs17654016 chr17:44137925 (T/C) 0.2406 -214206 0.9724 0.8914 G=T,T=C NA 6 NA
rs185237880 chr17:44137678 (G/A) 0.2406 -214453 0.9724 0.8914 G=G,T=A 7 5 NA
rs544380840 chr17:44137676 (A/T) 0.2406 -214455 0.9724 0.8914 G=A,T=T NA 5 NA
rs55690782 chr17:44137311 (G/A) 0.2406 -214820 0.9724 0.8914 G=G,T=A NA 2b NA
rs55714296 chr17:44137189 (A/T) 0.2406 -214942 0.9724 0.8914 G=A,T=T NA 3a NA
rs41384744 chr17:44137070 (A/G) 0.2406 -215061 0.9724 0.8914 G=A,T=G NA 3a NA
rs62060787 chr17:44136803 (G/T) 0.2406 -215328 0.9724 0.8914 G=G,T=T NA 7 NA
rs62060786 chr17:44136763 (C/T) 0.2406 -215368 0.9724 0.8914 G=C,T=T NA 6 NA
rs62060785 chr17:44136634 (G/A) 0.2406 -215497 0.9724 0.8914 G=G,T=A NA 5 NA
rs111372048 chr17:44136577 (A/C) 0.2406 -215554 0.9724 0.8914 G=A,T=C 8 5 NA
rs201194882 chr17:44136425 (AAG/-) 0.2406 -215706 0.9724 0.8914 G=AAG,T=- NA . NA
rs17653998 chr17:44135985 (A/G) 0.2406 -216146 0.9724 0.8914 G=A,T=G NA 1f NA
rs1107820 chr17:44135359 (T/C) 0.2406 -216772 0.9724 0.8914 G=T,T=C NA 1f NA
rs62060769 chr17:44135026 (G/C) 0.2406 -217105 0.9724 0.8914 G=G,T=C NA 5 NA
rs62060768 chr17:44134984 (G/A) 0.2406 -217147 0.9724 0.8914 G=G,T=A NA 5 NA
rs62060767 chr17:44134910 (G/A) 0.2406 -217221 0.9724 0.8914 G=G,T=A NA 4 NA
rs876944 chr17:44134391 (G/T) 0.2406 -217740 0.9724 0.8914 G=G,T=T NA 1f NA
rs17575507 chr17:44134095 (A/G) 0.2406 -218036 0.9724 0.8914 G=A,T=G 6 1f NA
rs71920662 chr17:44133818 (A/-) 0.2406 -218313 0.9724 0.8914 G=A,T=- NA . .
rs62060765 chr17:44133648 (A/C) 0.2406 -218483 0.9724 0.8914 G=A,T=C NA 7 NA
rs62060764 chr17:44133633 (A/G) 0.2406 -218498 0.9724 0.8914 G=A,T=G NA 7 NA
rs111259120 chr17:44133534 (C/T) 0.2406 -218597 0.9724 0.8914 G=C,T=T NA 7 NA
rs62060763 chr17:44133403 (T/C) 0.2406 -218728 0.9724 0.8914 G=T,T=C NA 5 NA
rs62060762 chr17:44133396 (G/A) 0.2406 -218735 0.9724 0.8914 G=G,T=A NA 5 NA
rs62060761 chr17:44133162 (A/C) 0.2406 -218969 0.9724 0.8914 G=A,T=C NA 5 NA
rs17653906 chr17:44133142 (G/A) 0.2406 -218989 0.9724 0.8914 G=G,T=A NA 1f NA
rs17653889 chr17:44133070 (A/T) 0.2406 -219061 0.9724 0.8914 G=A,T=T NA 1f NA
rs17575437 chr17:44133031 (T/A) 0.2406 -219100 0.9724 0.8914 G=T,T=A NA 1f NA
rs62060760 chr17:44132887 (C/T) 0.2406 -219244 0.9724 0.8914 G=C,T=T NA 5 NA
rs62063687 chr17:44132592 (A/G) 0.2406 -219539 0.9724 0.8914 G=A,T=G NA 6 NA
rs62063686 chr17:44132458 (G/A) 0.2406 -219673 0.9724 0.8914 G=G,T=A NA 5 NA
rs62063685 chr17:44132379 (A/G) 0.2406 -219752 0.9724 0.8914 G=A,T=G NA 6 NA
rs62063684 chr17:44132269 (T/C) 0.2406 -219862 0.9724 0.8914 G=T,T=C NA 7 NA
rs79180862 chr17:44131798 (C/T) 0.2406 -220333 0.9724 0.8914 G=C,T=T NA 3a NA
rs62063683 chr17:44131717 (G/A) 0.2406 -220414 0.9724 0.8914 G=G,T=A NA 4 NA
rs62063682 chr17:44131622 (G/A) 0.2406 -220509 0.9724 0.8914 G=G,T=A NA 3a NA
rs62063681 chr17:44131592 (A/G) 0.2406 -220539 0.9724 0.8914 G=A,T=G NA 3a NA
rs62063680 chr17:44131559 (C/A) 0.2406 -220572 0.9724 0.8914 G=C,T=A NA 4 NA
rs112074397 chr17:44131022 (T/C) 0.2406 -221109 0.9724 0.8914 G=T,T=C NA 5 NA
rs112674766 chr17:44130924 (A/T) 0.2406 -221207 0.9724 0.8914 G=A,T=T NA 6 NA
rs111853996 chr17:44130878 (A/G) 0.2406 -221253 0.9724 0.8914 G=A,T=G NA 6 NA
rs75546272 chr17:44130668 (T/A) 0.2406 -221463 0.9724 0.8914 G=T,T=A NA 6 NA
rs79649865 chr17:44130587 (T/G) 0.2406 -221544 0.9724 0.8914 G=T,T=G NA 5 NA
rs142767245 chr17:44129997 (AAC/-) 0.2406 -222134 0.9724 0.8914 G=AAC,T=- NA . NA
rs62063678 chr17:44129949 (C/G) 0.2406 -222182 0.9724 0.8914 G=C,T=G NA 5 NA
rs62063677 chr17:44129885 (C/T) 0.2406 -222246 0.9724 0.8914 G=C,T=T NA 5 NA
rs62063676 chr17:44129800 (G/A) 0.2406 -222331 0.9724 0.8914 G=G,T=A NA 3a NA
rs17575423 chr17:44129253 (T/C) 0.2406 -222878 0.9724 0.8914 G=T,T=C NA 1f NA
rs17653836 chr17:44128876 (T/A) 0.2406 -223255 0.9724 0.8914 G=T,T=A NA 1f NA
rs112887308 chr17:44128754 (-/A) 0.2406 -223377 0.9724 0.8914 G=-,T=A NA . NA
rs12150064 chr17:44128407 (C/A) 0.2406 -223724 0.9724 0.8914 G=C,T=A NA 1f NA
rs12150447 chr17:44128125 (A/C) 0.2406 -224006 0.9724 0.8914 G=A,T=C NA 1f NA
rs979966600 chr17:44127285 (TT/-) 0.2406 -224846 0.9724 0.8914 G=TT,T=- NA . NA
rs74977736 chr17:44126977 (G/C) 0.2406 -225154 0.9724 0.8914 G=G,T=C NA 4 NA
rs111327992 chr17:44126691 (G/A) 0.2406 -225440 0.9724 0.8914 G=G,T=A 8 6 NA
rs112333322 chr17:44126673 (A/G) 0.2406 -225458 0.9724 0.8914 G=A,T=G 8 6 NA
rs112746008 chr17:44126650 (C/T) 0.2406 -225481 0.9724 0.8914 G=C,T=T 7 6 NA
rs12150570 chr17:44126218 (G/A) 0.2406 -225913 0.9724 0.8914 G=G,T=A NA 6 NA
rs12150336 chr17:44125704 (C/T) 0.2406 -226427 0.9724 0.8914 G=C,T=T NA 5 NA
rs62063673 chr17:44125484 (T/G) 0.2406 -226647 0.9724 0.8914 G=T,T=G NA 4 NA
rs62063672 chr17:44125288 (A/G) 0.2406 -226843 0.9724 0.8914 G=A,T=G NA 5 NA
rs112578465 chr17:44125066 (C/T) 0.2406 -227065 0.9724 0.8914 G=C,T=T 8 5 NA
rs62063671 chr17:44124837 (A/G) 0.2406 -227294 0.9724 0.8914 G=A,T=G NA 4 NA
rs79065019 chr17:44124535 (T/C) 0.2406 -227596 0.9724 0.8914 G=T,T=C NA 4 NA
rs79698033 chr17:44123717 (C/T) 0.2406 -228414 0.9724 0.8914 G=C,T=T NA 5 NA
rs74571696 chr17:44123685 (G/A) 0.2406 -228446 0.9724 0.8914 G=G,T=A NA 5 NA
rs62063670 chr17:44123248 (T/C) 0.2406 -228883 0.9724 0.8914 G=T,T=C NA 3a NA
rs77105679 chr17:44122896 (G/A) 0.2406 -229235 0.9724 0.8914 G=G,T=A NA 5 NA
rs117765128 chr17:44122626 (C/A) 0.2406 -229505 0.9724 0.8914 G=C,T=A 7 3a NA
rs529844822 chr17:44122484 (C/T) 0.2406 -229647 0.9724 0.8914 G=C,T=T NA 4 NA
rs77768866 chr17:44121917 (C/T) 0.2406 -230214 0.9724 0.8914 G=C,T=T NA 2b NA
rs56235415 chr17:44121469 (C/T) 0.2406 -230662 0.9724 0.8914 G=C,T=T NA 5 NA
rs79252344 chr17:44120608 (A/G) 0.2406 -231523 0.9724 0.8914 G=A,T=G NA 5 NA
rs41374248 chr17:44120442 (A/G) 0.2406 -231689 0.9724 0.8914 G=A,T=G NA 4 NA
rs10514898 chr17:44119636 (A/C) 0.2406 -232495 0.9724 0.8914 G=A,T=C NA 1f NA
rs55893711 chr17:44119320 (C/T) 0.2406 -232811 0.9724 0.8914 G=C,T=T NA 7 NA
rs41382552 chr17:44118999 (A/G) 0.2406 -233132 0.9724 0.8914 G=A,T=G NA 4 NA
rs62062137 chr17:44118848 (G/A) 0.2406 -233283 0.9724 0.8914 G=G,T=A NA 4 NA
rs10514897 chr17:44117397 (A/G) 0.2406 -234734 0.9724 0.8914 G=A,T=G NA 1b NA
rs34043286 chr17:44117119 (A/G) 0.2406 -235012 0.9724 0.8914 G=A,T=G NA 4 missense
rs62062136 chr17:44116312 (T/C) 0.2406 -235819 0.9724 0.8914 G=T,T=C NA 2b NA
rs41437445 chr17:44116238 (G/A) 0.2406 -235893 0.9724 0.8914 G=G,T=A NA 4 NA
rs12150090 chr17:44115886 (C/T) 0.2406 -236245 0.9724 0.8914 G=C,T=T NA 1f NA
rs12150542 chr17:44115730 (G/A) 0.2406 -236401 0.9724 0.8914 G=G,T=A NA 1f NA
rs11079729 chr17:44115569 (C/A) 0.2406 -236562 0.9724 0.8914 G=C,T=A NA 1f NA
rs12185243 chr17:44115351 (T/C) 0.2406 -236780 0.9724 0.8914 G=T,T=C NA 1f NA
rs17574824 chr17:44115107 (C/T) 0.2406 -237024 0.9724 0.8914 G=C,T=T NA 1f NA
rs17574796 chr17:44115074 (T/C) 0.2406 -237057 0.9724 0.8914 G=T,T=C NA 1f NA
rs62062134 chr17:44114432 (A/C) 0.2406 -237699 0.9724 0.8914 G=A,T=C NA 5 NA
rs62062133 chr17:44114372 (T/C) 0.2406 -237759 0.9724 0.8914 G=T,T=C NA 5 NA
rs62062325 chr17:44114364 (C/A) 0.2406 -237767 0.9724 0.8914 G=C,T=A NA 5 NA
rs62062324 chr17:44114362 (A/T) 0.2406 -237769 0.9724 0.8914 G=A,T=T NA 5 NA
rs12150162 chr17:44114218 (T/C) 0.2406 -237913 0.9724 0.8914 G=T,T=C NA 5 NA
rs12150438 chr17:44113963 (C/T) 0.2406 -238168 0.9724 0.8914 G=C,T=T NA 6 NA
rs796720167 chr17:44113787 (-/G) 0.2406 -238344 0.9724 0.8914 G=-,T=G NA . NA
rs12185225 chr17:44113491 (T/C) 0.2406 -238640 0.9724 0.8914 G=T,T=C NA 5 NA
rs4608377 chr17:44113359 (T/C) 0.2406 -238772 0.9724 0.8914 G=T,T=C NA 1f NA
rs141698966 chr17:44113227 (-/G) 0.2406 -238904 0.9724 0.8914 G=-,T=G NA . NA
rs62062323 chr17:44113224 (C/T) 0.2406 -238907 0.9724 0.8914 G=C,T=T NA 5 NA
rs201474071 chr17:44113197 (-/A) 0.2406 -238934 0.9724 0.8914 G=-,T=A NA . NA
rs17653255 chr17:44112743 (C/A) 0.2406 -239388 0.9724 0.8914 G=C,T=A NA 1d NA
rs17653211 chr17:44112638 (T/C) 0.2406 -239493 0.9724 0.8914 G=T,T=C NA 1b NA
rs17653193 chr17:44112441 (G/A) 0.2406 -239690 0.9724 0.8914 G=G,T=A NA 1b NA
rs62062322 chr17:44112385 (A/G) 0.2406 -239746 0.9724 0.8914 G=A,T=G NA 4 NA
rs17653162 chr17:44111827 (C/A) 0.2406 -240304 0.9724 0.8914 G=C,T=A NA 1f NA
rs17574604 chr17:44111613 (A/G) 0.2406 -240518 0.9724 0.8914 G=A,T=G NA 7 synonymous
rs62062321 chr17:44111109 (A/G) 0.2406 -241022 0.9724 0.8914 G=A,T=G NA 3a NA
rs77009866 chr17:44110888 (A/T) 0.2406 -241243 0.9724 0.8914 G=A,T=T NA 2b NA
rs35833914 chr17:44110541 (G/A) 0.2406 -241590 0.9724 0.8914 G=G,T=A NA 4 synonymous,missense
rs36076725 chr17:44110532 (G/A) 0.2406 -241599 0.9724 0.8914 G=G,T=A NA 4 synonymous,missense
rs1076222 chr17:44109769 (C/G) 0.2406 -242362 0.9724 0.8914 G=C,T=G NA 1f NA
rs55881134 chr17:44109248 (G/A) 0.2406 -242883 0.9724 0.8914 G=G,T=A NA 4 NA
rs17574425 chr17:44109188 (C/G) 0.2406 -242943 0.9724 0.8914 G=C,T=G NA 1f NA
rs34579536 chr17:44108906 (A/G) 0.2406 -243225 0.9724 0.8914 G=A,T=G NA 3a missense
rs2076995263 chr17:44108482 (-/GCCCTCT) 0.2406 -243649 0.9724 0.8914 G=-,T=GCCCTCT NA . NA
rs17652961 chr17:44108355 (G/A) 0.2406 -243776 0.9724 0.8914 G=G,T=A NA 1f NA
rs17574361 chr17:44108202 (A/G) 0.2406 -243929 0.9724 0.8914 G=A,T=G NA 1f NA
rs7350928 chr17:44108100 (C/T) 0.2406 -244031 0.9724 0.8914 G=C,T=T NA 1f NA
rs78229689 chr17:44106806 (G/A) 0.2406 -245325 0.9724 0.8914 G=G,T=A NA 3a NA
rs149028349 chr17:44106515 (AAG/-) 0.2406 -245616 0.9724 0.8914 G=AAG,T=- NA . NA
rs78681971 chr17:44106219 (C/T) 0.2406 -245912 0.9724 0.8914 G=C,T=T NA 3a NA
rs17574228 chr17:44104509 (T/C) 0.2406 -247622 0.9724 0.8914 G=T,T=C NA 1d NA
rs1555727758 chr17:44104410 (CTC/-) 0.2406 -247721 0.9724 0.8914 G=CTC,T=- NA . NA
rs2158257 chr17:44104343 (A/C) 0.2406 -247788 0.9724 0.8914 G=A,T=C NA 1f NA
. chr17:44104278 (G/-) 0.2406 -247853 0.9724 0.8914 G=G,T=- NA . .
rs563221237 chr17:44103927 (-/T) 0.2406 -248204 0.9724 0.8914 G=-,T=T NA . NA
rs16940806 chr17:44103826 (G/A) 0.2406 -248305 0.9724 0.8914 G=G,T=A NA 4 NA
rs75010486 chr17:44103825 (T/C) 0.2406 -248306 0.9724 0.8914 G=T,T=C NA 4 NA
rs17652748 chr17:44103616 (C/T) 0.2406 -248515 0.9724 0.8914 G=C,T=T NA 1b NA
rs7687 chr17:44103296 (T/C) 0.2406 -248835 0.9724 0.8914 G=T,T=C NA 1d NA
rs16940799 chr17:44102933 (T/C) 0.2406 -249198 0.9724 0.8914 G=T,T=C NA 1f NA
rs17574040 chr17:44102865 (A/C) 0.2406 -249266 0.9724 0.8914 G=A,T=C NA 1f NA
. chr17:44102741 (CA/-) 0.2406 -249390 0.9724 0.8914 G=CA,T=- NA . .
rs1052590 chr17:44102638 (A/G) 0.2406 -249493 0.9724 0.8914 G=A,T=G NA 4 NA
rs1052587 chr17:44102604 (T/C) 0.2406 -249527 0.9724 0.8914 G=T,T=C NA 1f NA
rs141412361 chr17:44102443 (-/CT) 0.2406 -249688 0.9724 0.8914 G=-,T=CT NA . NA
rs147268270 chr17:44101849 (-/C) 0.2406 -250282 0.9724 0.8914 G=-,T=C NA . NA
rs62062297 chr17:44101004 (A/G) 0.2406 -251127 0.9724 0.8914 G=A,T=G NA 5 NA
rs62062296 chr17:44100916 (C/T) 0.2406 -251215 0.9724 0.8914 G=C,T=T NA 5 NA
rs62062295 chr17:44100906 (A/G) 0.2406 -251225 0.9724 0.8914 G=A,T=G NA 5 NA
rs62062293 chr17:44100553 (C/A) 0.2406 -251578 0.9724 0.8914 G=C,T=A NA 5 NA
rs66885608 chr17:44099856 (-/C) 0.2406 -252275 0.9724 0.8914 G=-,T=C NA . NA
rs77747656 chr17:44099827 (C/G) 0.2406 -252304 0.9724 0.8914 G=C,T=G NA 5 NA
rs62062292 chr17:44099809 (A/C) 0.2406 -252322 0.9724 0.8914 G=A,T=C NA 5 NA
rs55726761 chr17:44099669 (G/A) 0.2406 -252462 0.9724 0.8914 G=G,T=A NA 5 NA
rs17573907 chr17:44099082 (C/T) 0.2406 -253049 0.9724 0.8914 G=C,T=T NA 5 NA
rs62062289 chr17:44097235 (G/C) 0.2406 -254896 0.9724 0.8914 G=G,T=C NA 6 NA
rs62062286 chr17:44096486 (C/T) 0.2406 -255645 0.9724 0.8914 G=C,T=T NA 5 NA
rs62062284 chr17:44095570 (G/A) 0.2406 -256561 0.9724 0.8914 G=G,T=A NA 4 NA
rs111976319 chr17:44095335 (C/A) 0.2406 -256796 0.9724 0.8914 G=C,T=A NA 7 NA
rs62062283 chr17:44095055 (C/A) 0.2406 -257076 0.9724 0.8914 G=C,T=A NA 6 NA
rs9709338 chr17:44094871 (A/G) 0.2406 -257260 0.9724 0.8914 G=A,T=G NA 3a NA
rs2316948 chr17:44094667 (C/G) 0.2406 -257464 0.9724 0.8914 G=C,T=G NA 4 NA
rs62062282 chr17:44094374 (A/G) 0.2406 -257757 0.9724 0.8914 G=A,T=G NA 5 NA
rs62062281 chr17:44094112 (A/G) 0.2406 -258019 0.9724 0.8914 G=A,T=G NA 4 NA
rs62062280 chr17:44093993 (C/T) 0.2406 -258138 0.9724 0.8914 G=C,T=T 4 5 NA
rs62062279 chr17:44093964 (T/C) 0.2406 -258167 0.9724 0.8914 G=T,T=C 4 5 NA
rs62062278 chr17:44093860 (A/G) 0.2406 -258271 0.9724 0.8914 G=A,T=G 6 5 NA
rs62062277 chr17:44093753 (T/G) 0.2406 -258378 0.9724 0.8914 G=T,T=G 4 5 NA
rs62062276 chr17:44093627 (A/G) 0.2406 -258504 0.9724 0.8914 G=A,T=G NA 5 NA
rs62062275 chr17:44093496 (A/G) 0.2406 -258635 0.9724 0.8914 G=A,T=G NA 5 NA
rs62062274 chr17:44093319 (G/A) 0.2406 -258812 0.9724 0.8914 G=G,T=A NA 5 NA
rs12149995 chr17:44092801 (G/A) 0.2406 -259330 0.9724 0.8914 G=G,T=A NA 5 NA
rs112402370 chr17:44092744 (A/G) 0.2406 -259387 0.9724 0.8914 G=A,T=G 5 7 NA
rs12150469 chr17:44092497 (T/C) 0.2406 -259634 0.9724 0.8914 G=T,T=C NA 5 NA
rs62062273 chr17:44092243 (C/T) 0.2406 -259888 0.9724 0.8914 G=C,T=T NA 4 NA
rs62062272 chr17:44092108 (T/C) 0.2406 -260023 0.9724 0.8914 G=T,T=C NA 7 NA
rs75534191 chr17:44091724 (G/A) 0.2406 -260407 0.9724 0.8914 G=G,T=A NA 4 NA
rs62062270 chr17:44091195 (T/C) 0.2406 -260936 0.9724 0.8914 G=T,T=C NA 2b NA
rs62062269 chr17:44091092 (G/C) 0.2406 -261039 0.9724 0.8914 G=G,T=C NA 3a NA
rs62062268 chr17:44090858 (C/T) 0.2406 -261273 0.9724 0.8914 G=C,T=T NA 4 NA
rs62062267 chr17:44090854 (C/T) 0.2406 -261277 0.9724 0.8914 G=C,T=T NA 4 NA
rs17573858 chr17:44090796 (T/C) 0.2406 -261335 0.9724 0.8914 G=T,T=C NA 1f NA
rs62062266 chr17:44090704 (A/G) 0.2406 -261427 0.9724 0.8914 G=A,T=G NA 4 NA
rs12150515 chr17:44090685 (G/T) 0.2406 -261446 0.9724 0.8914 G=G,T=T NA 1b NA
rs12150170 chr17:44090646 (A/G) 0.2406 -261485 0.9724 0.8914 G=A,T=G NA 1d NA
rs112368097 chr17:44090538 (T/G) 0.2406 -261593 0.9724 0.8914 G=T,T=G 6 4 NA
rs111464436 chr17:44090536 (G/A) 0.2406 -261595 0.9724 0.8914 G=G,T=A 6 1f NA
rs12150254 chr17:44090455 (T/C) 0.2406 -261676 0.9724 0.8914 G=T,T=C NA 2b NA
rs747152 chr17:44090339 (T/C) 0.2406 -261792 0.9724 0.8914 G=T,T=C NA 4 NA
rs4306559 chr17:44090236 (T/C) 0.2406 -261895 0.9724 0.8914 G=T,T=C NA 4 NA
rs75666751 chr17:44090148 (A/C) 0.2406 -261983 0.9724 0.8914 G=A,T=C NA 4 NA
rs62062265 chr17:44090035 (C/G) 0.2406 -262096 0.9724 0.8914 G=C,T=G NA 4 NA
rs733969 chr17:44089727 (G/A) 0.2406 -262404 0.9724 0.8914 G=G,T=A NA 3a NA
rs733968 chr17:44089715 (C/T) 0.2406 -262416 0.9724 0.8914 G=C,T=T NA 4 NA
rs733967 chr17:44089690 (T/C) 0.2406 -262441 0.9724 0.8914 G=T,T=C NA 4 NA
rs733966 chr17:44089563 (C/T) 0.2406 -262568 0.9724 0.8914 G=C,T=T NA 1f NA
rs17652449 chr17:44088937 (G/C) 0.2406 -263194 0.9724 0.8914 G=G,T=C NA 1f NA
rs62064675 chr17:44088926 (C/T) 0.2406 -263205 0.9724 0.8914 G=C,T=T NA 5 NA
rs62064674 chr17:44088772 (C/A) 0.2406 -263359 0.9724 0.8914 G=C,T=A NA 3a NA
rs370558872 chr17:44086726 (T/C) 0.2406 -265405 0.9724 0.8914 G=T,T=C NA . NA
rs62064672 chr17:44086521 (G/A) 0.2406 -265610 0.9724 0.8914 G=G,T=A NA 5 NA
rs62064671 chr17:44086100 (T/C) 0.2406 -266031 0.9724 0.8914 G=T,T=C NA 5 NA
rs62064670 chr17:44085852 (T/A) 0.2406 -266279 0.9724 0.8914 G=T,T=A NA 4 NA
rs78962882 chr17:44084844 (G/C) 0.2406 -267287 0.9724 0.8914 G=G,T=C NA 5 NA
rs62064669 chr17:44084676 (C/T) 0.2406 -267455 0.9724 0.8914 G=C,T=T NA 4 NA
rs74829364 chr17:44084533 (T/C) 0.2406 -267598 0.9724 0.8914 G=T,T=C NA 5 NA
rs113316734 chr17:44084157 (T/C) 0.2406 -267974 0.9724 0.8914 G=T,T=C 6 7 NA
rs62064668 chr17:44082981 (G/A) 0.2406 -269150 0.9724 0.8914 G=G,T=A NA 6 NA
rs17573593 chr17:44082603 (A/C) 0.2406 -269528 0.9724 0.8914 G=A,T=C NA 1f NA
rs62064667 chr17:44082528 (A/T) 0.2406 -269603 0.9724 0.8914 G=A,T=T NA 3a NA
rs62064666 chr17:44082514 (T/C) 0.2406 -269617 0.9724 0.8914 G=T,T=C NA 3a NA
rs74846646 chr17:44082446 (G/A) 0.2406 -269685 0.9724 0.8914 G=G,T=A NA 5 NA
rs74450848 chr17:44082441 (T/C) 0.2406 -269690 0.9724 0.8914 G=T,T=C NA 5 NA
rs112310745 chr17:44082432 (G/A) 0.2406 -269699 0.9724 0.8914 G=G,T=A 7 5 NA
rs113201171 chr17:44082249 (A/T) 0.2406 -269882 0.9724 0.8914 G=A,T=T NA 5 NA
rs111324579 chr17:44082181 (A/G) 0.2406 -269950 0.9724 0.8914 G=A,T=G NA 5 NA
rs62064665 chr17:44081527 (T/C) 0.2406 -270604 0.9724 0.8914 G=T,T=C NA 4 NA
rs62064664 chr17:44081462 (T/C) 0.2406 -270669 0.9724 0.8914 G=T,T=C NA 4 NA
rs17573509 chr17:44081224 (G/A) 0.2406 -270907 0.9724 0.8914 G=G,T=A NA 4 NA
rs1470594613 chr17:44081218 (-/T) 0.2406 -270913 0.9724 0.8914 G=-,T=T NA . NA
rs8070723 chr17:44081064 (A/G) 0.2406 -271067 0.9724 0.8914 G=A,T=G NA 1f NA
rs62064663 chr17:44080039 (T/G) 0.2406 -272092 0.9724 0.8914 G=T,T=G NA 2b NA
rs62064662 chr17:44079721 (A/G) 0.2406 -272410 0.9724 0.8914 G=A,T=G NA 4 NA
rs62064661 chr17:44078892 (G/A) 0.2406 -273239 0.9724 0.8914 G=G,T=A NA 5 NA
rs150334020 chr17:44078680 (-/A) 0.2406 -273451 0.9724 0.8914 G=-,T=A NA . NA
rs62063859 chr17:44078616 (G/A) 0.2406 -273515 0.9724 0.8914 G=G,T=A NA 7 NA
rs56108300 chr17:44077851 (T/A) 0.2406 -274280 0.9724 0.8914 G=T,T=A NA 5 NA
rs56301633 chr17:44077850 (G/A) 0.2406 -274281 0.9724 0.8914 G=G,T=A NA 5 NA
rs79959255 chr17:44077708 (G/T) 0.2406 -274423 0.9724 0.8914 G=G,T=T NA 4 NA
rs62063857 chr17:44076665 (A/G) 0.2406 -275466 0.9724 0.8914 G=A,T=G NA 4 NA
rs62063856 chr17:44076466 (A/G) 0.2406 -275665 0.9724 0.8914 G=A,T=G NA 4 NA
rs1078268 chr17:44075901 (A/G) 0.2406 -276230 0.9724 0.8914 G=A,T=G NA 1f NA
rs1078269 chr17:44075837 (T/C) 0.2406 -276294 0.9724 0.8914 G=T,T=C NA 5 NA
rs62063855 chr17:44075535 (T/C) 0.2406 -276596 0.9724 0.8914 G=T,T=C NA 4 NA
rs2004674 chr17:44075110 (A/T) 0.2406 -277021 0.9724 0.8914 G=A,T=T NA 4 NA
rs2004673 chr17:44075099 (T/C) 0.2406 -277032 0.9724 0.8914 G=T,T=C NA 4 NA
rs62063854 chr17:44074619 (G/A) 0.2406 -277512 0.9724 0.8914 G=G,T=A NA 5 NA
rs62063853 chr17:44074613 (A/G) 0.2406 -277518 0.9724 0.8914 G=A,T=G NA 5 NA
rs62063852 chr17:44074581 (A/G) 0.2406 -277550 0.9724 0.8914 G=A,T=G NA 5 NA
rs62063851 chr17:44074435 (C/G) 0.2406 -277696 0.9724 0.8914 G=C,T=G NA 5 NA
rs17652121 chr17:44073973 (T/C) 0.2406 -278158 0.9724 0.8914 G=T,T=C NA 1f synonymous
rs17652066 chr17:44073145 (G/C) 0.2406 -278986 0.9724 0.8914 G=G,T=C NA 5 NA
rs62063849 chr17:44073062 (T/G) 0.2406 -279069 0.9724 0.8914 G=T,T=G NA 5 NA
rs17652036 chr17:44073027 (G/A) 0.2406 -279104 0.9724 0.8914 G=G,T=A NA 1f NA
rs112572874 chr17:44072984 (A/G) 0.2406 -279147 0.9724 0.8914 G=A,T=G 10 5 NA
rs17573266 chr17:44072881 (C/G) 0.2406 -279250 0.9724 0.8914 G=C,T=G NA 5 NA
rs75944932 chr17:44072423 (A/C) 0.2406 -279708 0.9724 0.8914 G=A,T=C NA 5 NA
rs55886080 chr17:44072041 (T/A) 0.2406 -280090 0.9724 0.8914 G=T,T=A NA 5 NA
rs55736025 chr17:44072017 (C/A) 0.2406 -280114 0.9724 0.8914 G=C,T=A NA 5 NA
rs62063846 chr17:44071674 (A/G) 0.2406 -280457 0.9724 0.8914 G=A,T=G NA 2b NA
rs62063845 chr17:44071294 (T/C) 0.2406 -280837 0.9724 0.8914 G=T,T=C NA 4 synonymous
rs17573175 chr17:44071089 (C/G) 0.2406 -281042 0.9724 0.8914 G=C,T=G NA 1f NA
rs55913645 chr17:44070956 (T/A) 0.2406 -281175 0.9724 0.8914 G=T,T=A NA 5 NA
rs55662347 chr17:44070545 (G/A) 0.2406 -281586 0.9724 0.8914 G=G,T=A NA 2b NA
rs62063842 chr17:44070111 (G/C) 0.2406 -282020 0.9724 0.8914 G=G,T=C NA 5 NA
rs78599197 chr17:44069970 (C/G) 0.2406 -282161 0.9724 0.8914 G=C,T=G NA 4 NA
rs17651887 chr17:44069840 (G/A) 0.2406 -282291 0.9724 0.8914 G=G,T=A NA 4 NA
rs74759276 chr17:44069768 (A/G) 0.2406 -282363 0.9724 0.8914 G=A,T=G NA 2c NA
rs17651857 chr17:44069687 (A/G) 0.2406 -282444 0.9724 0.8914 G=A,T=G NA 4 NA
rs62063801 chr17:44069376 (G/T) 0.2406 -282755 0.9724 0.8914 G=G,T=T NA 6 NA
rs62063800 chr17:44069198 (C/T) 0.2406 -282933 0.9724 0.8914 G=C,T=T NA 6 NA
rs62063799 chr17:44069180 (C/G) 0.2406 -282951 0.9724 0.8914 G=C,T=G NA 5 NA
rs1052551 chr17:44068924 (G/A) 0.2406 -283207 0.9724 0.8914 G=G,T=A NA 2b synonymous
rs62063798 chr17:44068543 (G/A) 0.2406 -283588 0.9724 0.8914 G=G,T=A NA 3a NA
rs76618565 chr17:44068481 (G/A) 0.2406 -283650 0.9724 0.8914 G=G,T=A NA 4 NA
rs77290642 chr17:44068480 (T/C) 0.2406 -283651 0.9724 0.8914 G=T,T=C NA 4 NA
rs111652694 chr17:44067831 (T/C) 0.2406 -284300 0.9724 0.8914 G=T,T=C NA 7 NA
rs10445338 chr17:44067682 (G/A) 0.2406 -284449 0.9724 0.8914 G=G,T=A NA 1f NA
rs17651754 chr17:44067546 (T/C) 0.2406 -284585 0.9724 0.8914 G=T,T=C NA 1f NA
rs79447161 chr17:44067508 (A/G) 0.2406 -284623 0.9724 0.8914 G=A,T=G NA 5 NA
rs10445337 chr17:44067400 (T/C) 0.2406 -284731 0.9724 0.8914 G=T,T=C NA 1f missense
rs76357066 chr17:44067046 (G/A) 0.2406 -285085 0.9724 0.8914 G=G,T=A NA 5 NA
rs113134013 chr17:44066995 (C/T) 0.2406 -285136 0.9724 0.8914 G=C,T=T NA 7 NA
rs111240522 chr17:44066874 (G/A) 0.2406 -285257 0.9724 0.8914 G=G,T=A NA 7 NA
rs372810927 chr17:44066868 (C/A) 0.2406 -285263 0.9724 0.8914 G=C,T=A NA 6 NA
rs17651700 chr17:44066634 (C/G) 0.2406 -285497 0.9724 0.8914 G=C,T=G NA 1f NA
rs112385572 chr17:44066172 (A/G) 0.2406 -285959 0.9724 0.8914 G=A,T=G 8 2b NA
rs62063794 chr17:44066088 (T/A) 0.2406 -286043 0.9724 0.8914 G=T,T=A NA 5 NA
rs919464 chr17:44065901 (C/T) 0.2406 -286230 0.9724 0.8914 G=C,T=T NA 1a NA
rs919462 chr17:44065740 (C/T) 0.2406 -286391 0.9724 0.8914 G=C,T=T NA 2b NA
rs919461 chr17:44065669 (A/T) 0.2406 -286462 0.9724 0.8914 G=A,T=T NA 1b NA
rs10445371 chr17:44065410 (G/A) 0.2406 -286721 0.9724 0.8914 G=G,T=A NA 1f NA
rs1529535 chr17:44064759 (A/C) 0.2406 -287372 0.9724 0.8914 G=A,T=C NA 1b NA
rs117665994 chr17:44064334 (T/C) 0.2406 -287797 0.9724 0.8914 G=T,T=C 7 5 NA
rs57631976 chr17:44064208 (G/A) 0.2406 -287923 0.9724 0.8914 G=G,T=A NA 1f NA
rs62063792 chr17:44063787 (A/G) 0.2406 -288344 0.9724 0.8914 G=A,T=G NA 5 NA
rs547435395 chr17:44063766 (A/G) 0.2406 -288365 0.9724 0.8914 G=A,T=G NA 1f NA
rs17572823 chr17:44063563 (T/C) 0.2406 -288568 0.9724 0.8914 G=T,T=C NA 1f NA
rs17572795 chr17:44063393 (G/A) 0.2406 -288738 0.9724 0.8914 G=G,T=A NA 1f NA
rs1529534 chr17:44063140 (A/G) 0.2406 -288991 0.9724 0.8914 G=A,T=G NA 1f NA
rs530157802 chr17:44062993 (A/G) 0.2406 -289138 0.9724 0.8914 G=A,T=G NA 2b NA
rs559376136 chr17:44062915 (G/T) 0.2406 -289216 0.9724 0.8914 G=G,T=T NA 4 NA
rs117318282 chr17:44062337 (G/A) 0.2406 -289794 0.9724 0.8914 G=G,T=A NA 5 NA
rs117870305 chr17:44061898 (T/C) 0.2406 -290233 0.9724 0.8914 G=T,T=C 7 2b NA
rs538726790 chr17:44061696 (C/T) 0.2406 -290435 0.9724 0.8914 G=C,T=T NA 5 NA
rs17651549 chr17:44061278 (C/T) 0.2406 -290853 0.9724 0.8914 G=C,T=T NA 1f missense
rs62063787 chr17:44061036 (T/C) 0.2406 -291095 0.9724 0.8914 G=T,T=C NA 5 missense
rs62063786 chr17:44061023 (G/A) 0.2406 -291108 0.9724 0.8914 G=G,T=A NA 5 missense
rs63750417 chr17:44060775 (C/T) 0.2406 -291356 0.9724 0.8914 G=C,T=T NA 5 missense
rs56234850 chr17:44060248 (G/A) 0.2406 -291883 0.9724 0.8914 G=G,T=A NA 5 NA
rs62063784 chr17:44059775 (A/G) 0.2406 -292356 0.9724 0.8914 G=A,T=G NA 5 NA
rs62063783 chr17:44059215 (C/T) 0.2406 -292916 0.9724 0.8914 G=C,T=T NA 5 NA
rs17651483 chr17:44058861 (C/A) 0.2406 -293270 0.9724 0.8914 G=C,T=A NA 1f NA
rs62063782 chr17:44058716 (G/T) 0.2406 -293415 0.9724 0.8914 G=G,T=T NA 5 NA
rs375542128 chr17:44058699 (AGG/-) 0.2406 -293432 0.9724 0.8914 G=AGG,T=- NA . NA
rs62063781 chr17:44058691 (G/T) 0.2406 -293440 0.9724 0.8914 G=G,T=T NA 5 NA
rs17572613 chr17:44058004 (A/G) 0.2406 -294127 0.9724 0.8914 G=A,T=G NA 1b NA
rs1981998 chr17:44056833 (G/A) 0.2406 -295298 0.9724 0.8914 G=G,T=A NA 1f NA
rs1981997 chr17:44056767 (G/A) 0.2406 -295364 0.9724 0.8914 G=G,T=A NA 1f NA
rs2163130 chr17:44056434 (G/A) 0.2406 -295697 0.9724 0.8914 G=G,T=A NA 3a NA
rs2163129 chr17:44056433 (T/C) 0.2406 -295698 0.9724 0.8914 G=T,T=C NA 3a NA
rs62063780 chr17:44056238 (A/G) 0.2406 -295893 0.9724 0.8914 G=A,T=G NA 7 NA
rs754512 chr17:44055647 (A/T) 0.2406 -296484 0.9724 0.8914 G=A,T=T NA 1d NA
rs754513 chr17:44055638 (T/A) 0.2406 -296493 0.9724 0.8914 G=T,T=A NA 3a NA
rs62063779 chr17:44054671 (C/T) 0.2406 -297460 0.9724 0.8914 G=C,T=T NA 4 NA
rs17572495 chr17:44054596 (T/G) 0.2406 -297535 0.9724 0.8914 G=T,T=G NA 1a NA
rs17572467 chr17:44054388 (T/C) 0.2406 -297743 0.9724 0.8914 G=T,T=C NA 1f NA
rs17651285 chr17:44054237 (G/A) 0.2406 -297894 0.9724 0.8914 G=G,T=A NA 1f NA
rs62063778 chr17:44053989 (G/A) 0.2406 -298142 0.9724 0.8914 G=G,T=A NA 5 NA
rs2217394 chr17:44053448 (A/G) 0.2406 -298683 0.9724 0.8914 G=A,T=G NA 1f NA
rs113242154 chr17:44053307 (-/AG) 0.2406 -298824 0.9724 0.8914 G=-,T=AG NA . NA
rs62063777 chr17:44053171 (A/G) 0.2406 -298960 0.9724 0.8914 G=A,T=G NA 3a NA
rs78104015 chr17:44052733 (A/G) 0.2406 -299398 0.9724 0.8914 G=A,T=G NA 4 NA
rs17651243 chr17:44052284 (G/A) 0.2406 -299847 0.9724 0.8914 G=G,T=A NA 6 NA
rs17572361 chr17:44052009 (T/C) 0.2406 -300122 0.9724 0.8914 G=T,T=C NA 1f NA
rs17651213 chr17:44051924 (G/A) 0.2406 -300207 0.9724 0.8914 G=G,T=A NA 1d NA
rs1800547 chr17:44051846 (A/G) 0.2406 -300285 0.9724 0.8914 G=A,T=G NA 1f NA
rs77875796 chr17:44051612 (A/G) 0.2406 -300519 0.9724 0.8914 G=A,T=G NA 4 NA
rs118087478 chr17:44051589 (T/G) 0.2406 -300542 0.9724 0.8914 G=T,T=G 8 4 NA
rs117124984 chr17:44051588 (C/G) 0.2406 -300543 0.9724 0.8914 G=C,T=G 8 4 NA
rs62063776 chr17:44050850 (A/G) 0.2406 -301281 0.9724 0.8914 G=A,T=G NA 4 NA
rs62063775 chr17:44050823 (G/T) 0.2406 -301308 0.9724 0.8914 G=G,T=T NA 2b NA
rs62063774 chr17:44050463 (T/C) 0.2406 -301668 0.9724 0.8914 G=T,T=C NA 5 NA
rs62063306 chr17:44050395 (C/A) 0.2406 -301736 0.9724 0.8914 G=C,T=A NA 2b NA
rs17651134 chr17:44050340 (G/A) 0.2406 -301791 0.9724 0.8914 G=G,T=A NA 1f NA
rs62063305 chr17:44050282 (G/A) 0.2406 -301849 0.9724 0.8914 G=G,T=A NA 4 NA
rs62063304 chr17:44049900 (A/G) 0.2406 -302231 0.9724 0.8914 G=A,T=G NA 5 NA
rs17572248 chr17:44049867 (A/G) 0.2406 -302264 0.9724 0.8914 G=A,T=G NA 1f NA
rs17651093 chr17:44049550 (G/A) 0.2406 -302581 0.9724 0.8914 G=G,T=A NA 1f NA
rs75242405 chr17:44049329 (C/T) 0.2406 -302802 0.9724 0.8914 G=C,T=T NA 2b NA
rs62063303 chr17:44049133 (T/C) 0.2406 -302998 0.9724 0.8914 G=T,T=C NA 4 NA
rs62063302 chr17:44048943 (G/A) 0.2406 -303188 0.9724 0.8914 G=G,T=A NA 4 NA
rs62063301 chr17:44048941 (G/C) 0.2406 -303190 0.9724 0.8914 G=G,T=C NA 4 NA
rs367627274 chr17:44048939 (G/-) 0.2406 -303192 0.9724 0.8914 G=G,T=- NA . NA
rs62063300 chr17:44048350 (T/C) 0.2406 -303781 0.9724 0.8914 G=T,T=C NA 5 NA
rs62063299 chr17:44048336 (T/C) 0.2406 -303795 0.9724 0.8914 G=T,T=C NA 5 NA
rs62063298 chr17:44048323 (G/T) 0.2406 -303808 0.9724 0.8914 G=G,T=T NA 3a NA
rs62063297 chr17:44047802 (A/T) 0.2406 -304329 0.9724 0.8914 G=A,T=T NA 5 NA
rs74373419 chr17:44047609 (C/T) 0.2406 -304522 0.9724 0.8914 G=C,T=T NA 3a NA
rs62641967 chr17:44047216 (T/G) 0.2406 -304915 0.9724 0.8914 G=T,T=G 6 3a NA
rs142792793 chr17:44047037 (T/A) 0.2406 -305094 0.9724 0.8914 G=T,T=A 4 5 NA
rs62063296 chr17:44046202 (C/T) 0.2406 -305929 0.9724 0.8914 G=C,T=T NA 5 NA
rs17572169 chr17:44045974 (C/T) 0.2406 -306157 0.9724 0.8914 G=C,T=T NA 6 NA
rs200780676 chr17:44045585 (C/A) 0.2406 -306546 0.9724 0.8914 G=C,T=A NA 5 NA
rs112893615 chr17:44045574 (C/-) 0.2406 -306557 0.9724 0.8914 G=C,T=- NA . NA
rs77513497 chr17:44045474 (A/G) 0.2406 -306657 0.9724 0.8914 G=A,T=G NA 4 NA
rs17572147 chr17:44044985 (A/G) 0.2406 -307146 0.9724 0.8914 G=A,T=G NA 1f NA
rs113857334 chr17:44044940 (T/C) 0.2406 -307191 0.9724 0.8914 G=T,T=C NA 5 NA
rs75145092 chr17:44044823 (T/A) 0.2406 -307308 0.9724 0.8914 G=T,T=A NA 5 NA
rs17650991 chr17:44044508 (A/C) 0.2406 -307623 0.9724 0.8914 G=A,T=C NA 1f NA
rs62063295 chr17:44044431 (C/T) 0.2406 -307700 0.9724 0.8914 G=C,T=T NA 4 NA
rs17650973 chr17:44044220 (A/T) 0.2406 -307911 0.9724 0.8914 G=A,T=T NA 1f NA
rs62063293 chr17:44043819 (G/A) 0.2406 -308312 0.9724 0.8914 G=G,T=A NA 4 NA
rs62063292 chr17:44043636 (C/T) 0.2406 -308495 0.9724 0.8914 G=C,T=T NA 6 NA
rs62063291 chr17:44043378 (T/C) 0.2406 -308753 0.9724 0.8914 G=T,T=C NA 5 NA
rs112415880 chr17:44042868 (G/A) 0.2406 -309263 0.9724 0.8914 G=G,T=A NA 6 NA
rs56294117 chr17:44042783 (G/A) 0.2406 -309348 0.9724 0.8914 G=G,T=A NA 7 NA
rs55907036 chr17:44042366 (G/A) 0.2406 -309765 0.9724 0.8914 G=G,T=A NA 4 NA
rs56226437 chr17:44042361 (T/C) 0.2406 -309770 0.9724 0.8914 G=T,T=C NA 4 NA
rs56166491 chr17:44042221 (A/G) 0.2406 -309910 0.9724 0.8914 G=A,T=G NA 3a NA
rs112206871 chr17:44041817 (A/G) 0.2406 -310314 0.9724 0.8914 G=A,T=G NA 5 NA
rs112058117 chr17:44041562 (G/T) 0.2406 -310569 0.9724 0.8914 G=G,T=T NA 2b NA
rs56280951 chr17:44041107 (G/A) 0.2406 -311024 0.9724 0.8914 G=G,T=A NA 2b NA
rs55709241 chr17:44041101 (T/C) 0.2406 -311030 0.9724 0.8914 G=T,T=C NA 2b NA
rs55711941 chr17:44040823 (C/T) 0.2406 -311308 0.9724 0.8914 G=C,T=T NA 5 NA
rs55780945 chr17:44040120 (C/T) 0.2406 -312011 0.9724 0.8914 G=C,T=T NA 5 NA
rs17650901 chr17:44039691 (A/G) 0.2406 -312440 0.9724 0.8914 G=A,T=G NA 1f NA
rs17650872 chr17:44039516 (G/T) 0.2406 -312615 0.9724 0.8914 G=G,T=T NA 1f NA
rs62063282 chr17:44039043 (G/A) 0.2406 -313088 0.9724 0.8914 G=G,T=A NA 5 NA
rs17650860 chr17:44039008 (G/A) 0.2406 -313123 0.9724 0.8914 G=G,T=A NA 1f NA
rs62071565 chr17:44340942 (T/C) 0.2495 -11189 0.9468 0.8869 G=T,T=C NA 4 NA
rs112758891 chr17:44355162 (A/G) 0.2316 3031 0.9943 0.8869 G=A,T=G NA 6 NA
rs34422577 chr17:44343371 (G/A) 0.2475 -8760 0.9517 0.8867 G=G,T=A NA 4 NA
rs78089372 chr17:44343125 (C/T) 0.2475 -9006 0.9517 0.8867 G=C,T=T NA 4 NA
. chr17:44327642 (C/-) 0.2475 -24489 0.9517 0.8867 G=C,T=- NA . .
rs1339172166 chr17:44364019 (A/-) 0.2455 11888 0.9567 0.8866 G=A,T=- NA . NA
rs566979023 chr17:44318184 (A/G) 0.2435 -33947 0.9618 0.8864 G=A,T=G NA 5 NA
rs141697873 chr17:44310101 (A/G) 0.2435 -42030 0.9618 0.8864 G=A,T=G 5 6 NA
rs2732629 chr17:44289101 (A/G) 0.2435 -63030 0.9618 0.8864 G=A,T=G NA 1b NA
rs117673467 chr17:44283139 (C/A) 0.2435 -68992 0.9618 0.8864 G=C,T=A 6 5 NA
rs17663792 chr17:44272552 (C/T) 0.2435 -79579 0.9618 0.8864 G=C,T=T NA 1f NA
rs2696523 chr17:44267904 (T/C) 0.2435 -84227 0.9618 0.8864 G=T,T=C NA 4 NA
rs371996525 chr17:44183317 (C/A) 0.2435 -168814 0.9618 0.8864 G=C,T=A NA 5 NA
rs1399290083 chr17:44080465 (-/GTGTGT) 0.2376 -271666 0.9776 0.8864 G=-,T=GTGTGT NA . NA
rs578109777 chr17:44319369 (T/C) 0.2416 -32762 0.967 0.8864 G=T,T=C NA 5 NA
rs2668632 chr17:44319366 (C/T) 0.2416 -32765 0.967 0.8864 G=C,T=T NA 5 NA
rs547862429 chr17:44305026 (G/A) 0.2416 -47105 0.967 0.8864 G=G,T=A NA 5 NA
rs148992948 chr17:44304910 (G/C) 0.2416 -47221 0.967 0.8864 G=G,T=C 4 5 NA
rs371411506 chr17:44303668 (G/T) 0.2416 -48463 0.967 0.8864 G=G,T=T NA 4 NA
rs2942157 chr17:44296846 (G/A) 0.2416 -55285 0.967 0.8864 G=G,T=A NA 5 NA
rs577973995 chr17:44296845 (A/C) 0.2416 -55286 0.967 0.8864 G=A,T=C NA 5 NA
rs2668694 chr17:44292319 (T/C) 0.2416 -59812 0.967 0.8864 G=T,T=C NA 5 NA
rs1008524991 chr17:44292021 (-/AAA) 0.2416 -60110 0.967 0.8864 G=-,T=AAA NA . NA
rs2668665 chr17:44290047 (G/A) 0.2416 -62084 0.967 0.8864 G=G,T=A NA 1f NA
rs2668670 chr17:44289628 (A/C) 0.2416 -62503 0.967 0.8864 G=A,T=C NA 5 NA
rs2532418 chr17:44288579 (T/C) 0.2416 -63552 0.967 0.8864 G=T,T=C NA 6 NA
rs2048142233 chr17:44288114 (A/-) 0.2416 -64017 0.967 0.8864 G=A,T=- NA . NA
rs531013081 chr17:44287310 (A/G) 0.2416 -64821 0.967 0.8864 G=A,T=G NA 7 NA
rs2047827980 chr17:44279557 (A/-) 0.2416 -72574 0.967 0.8864 G=A,T=- NA . NA
rs2532229 chr17:44277265 (A/C) 0.2416 -74866 0.967 0.8864 G=A,T=C NA 1b NA
rs2696443 chr17:44276821 (G/A) 0.2416 -75310 0.967 0.8864 G=G,T=A NA 1f NA
rs138881951 chr17:44274766 (T/C) 0.2416 -77365 0.967 0.8864 G=T,T=C 7 4 NA
rs2696440 chr17:44274560 (T/C) 0.2416 -77571 0.967 0.8864 G=T,T=C NA 1f NA
rs2696439 chr17:44273264 (G/A) 0.2416 -78867 0.967 0.8864 G=G,T=A NA 4 NA
rs2696438 chr17:44272928 (C/A) 0.2416 -79203 0.967 0.8864 G=C,T=A NA 1b NA
rs17663804 chr17:44272679 (G/C) 0.2416 -79452 0.967 0.8864 G=G,T=C NA 1f NA
rs17663768 chr17:44272266 (A/G) 0.2416 -79865 0.967 0.8864 G=A,T=G NA 1b NA
rs2141298 chr17:44268488 (C/T) 0.2416 -83643 0.967 0.8864 G=C,T=T NA 5 NA
rs2047102465 chr17:44265192 (T/-) 0.2416 -86939 0.967 0.8864 G=T,T=- NA . NA
rs2696705 chr17:44263965 (T/C) 0.2416 -88166 0.967 0.8864 G=T,T=C NA 3a NA
rs117172203 chr17:44261753 (T/C) 0.2416 -90378 0.967 0.8864 G=T,T=C 7 1d NA
rs141231174 chr17:44261613 (-/CC) 0.2416 -90518 0.967 0.8864 G=-,T=CC NA . NA
rs567324860 chr17:44259792 (G/A) 0.2416 -92339 0.967 0.8864 G=G,T=A NA 1f NA
rs2141302 chr17:44259040 (G/C) 0.2416 -93091 0.967 0.8864 G=G,T=C NA 5 NA
rs76655414 chr17:44258422 (G/T) 0.2416 -93709 0.967 0.8864 G=G,T=T NA 1d NA
rs17586333 chr17:44257473 (T/C) 0.2416 -94658 0.967 0.8864 G=T,T=C NA 1d NA
rs17663112 chr17:44255017 (T/C) 0.2416 -97114 0.967 0.8864 G=T,T=C NA 1d NA
rs2732647 chr17:44254413 (A/G) 0.2416 -97718 0.967 0.8864 G=A,T=G NA 1b NA
rs17586148 chr17:44253364 (G/A) 0.2416 -98767 0.967 0.8864 G=G,T=A NA 1d NA
rs118143337 chr17:44247673 (G/A) 0.2416 -104458 0.967 0.8864 G=G,T=A 6 5 NA
rs564717292 chr17:44247314 (C/T) 0.2416 -104817 0.967 0.8864 G=C,T=T NA 1f NA
rs2696684 chr17:44244397 (G/A) 0.2416 -107734 0.967 0.8864 G=G,T=A NA 1f NA
rs4792844 chr17:44242969 (T/C) 0.2416 -109162 0.967 0.8864 G=T,T=C NA 5 NA
rs17585552 chr17:44241664 (T/C) 0.2416 -110467 0.967 0.8864 G=T,T=C NA 1f NA
rs17662457 chr17:44239958 (C/T) 0.2416 -112173 0.967 0.8864 G=C,T=T NA 1f NA
rs117938762 chr17:44238424 (G/A) 0.2416 -113707 0.967 0.8864 G=G,T=A 6 1f NA
rs540664392 chr17:44237068 (A/T) 0.2416 -115063 0.967 0.8864 G=A,T=T NA 1f NA
rs117739649 chr17:44235893 (C/T) 0.2416 -116238 0.967 0.8864 G=C,T=T 6 4 NA
rs552475563 chr17:44234526 (C/T) 0.2416 -117605 0.967 0.8864 G=C,T=T NA 1f NA
rs540782647 chr17:44233811 (C/T) 0.2416 -118320 0.967 0.8864 G=C,T=T NA 1f NA
rs58390716 chr17:44233776 (T/C) 0.2416 -118355 0.967 0.8864 G=T,T=C NA 1f NA
rs2109092 chr17:44232959 (G/A) 0.2416 -119172 0.967 0.8864 G=G,T=A NA 1f NA
rs2532297 chr17:44231326 (G/A) 0.2416 -120805 0.967 0.8864 G=G,T=A NA 1f NA
rs2532298 chr17:44231295 (G/A) 0.2416 -120836 0.967 0.8864 G=G,T=A NA 1f NA
rs2696575 chr17:44228824 (A/G) 0.2416 -123307 0.967 0.8864 G=A,T=G NA 1d NA
rs1406070 chr17:44225802 (C/T) 0.2416 -126329 0.967 0.8864 G=C,T=T NA 2b NA
rs148736305 chr17:44224686 (A/T) 0.2416 -127445 0.967 0.8864 G=A,T=T 7 4 NA
rs1918798 chr17:44222335 (G/A) 0.2416 -129796 0.967 0.8864 G=G,T=A NA 1f NA
rs2696590 chr17:44221602 (G/C) 0.2416 -130529 0.967 0.8864 G=G,T=C NA 1d NA
rs112015408 chr17:44220790 (A/G) 0.2416 -131341 0.967 0.8864 G=A,T=G 6 5 NA
rs564301026 chr17:44220454 (T/G) 0.2416 -131677 0.967 0.8864 G=T,T=G NA 1f NA
rs1819040 chr17:44219831 (T/A) 0.2416 -132300 0.967 0.8864 G=T,T=A NA 3b NA
rs75157554 chr17:44217293 (G/A) 0.2416 -134838 0.967 0.8864 G=G,T=A NA 1f NA
rs2696600 chr17:44216226 (A/G) 0.2416 -135905 0.967 0.8864 G=A,T=G NA 1f NA
rs117953839 chr17:44215823 (A/G) 0.2416 -136308 0.967 0.8864 G=A,T=G 7 5 NA
rs118025414 chr17:44215045 (T/C) 0.2416 -137086 0.967 0.8864 G=T,T=C 6 5 NA
rs2696605 chr17:44213921 (A/C) 0.2416 -138210 0.967 0.8864 G=A,T=C NA 1b NA
rs113120855 chr17:44203520 (C/T) 0.2416 -148611 0.967 0.8864 G=C,T=T NA 4 NA
rs76380490 chr17:44203413 (C/T) 0.2416 -148718 0.967 0.8864 G=C,T=T NA 4 NA
rs62063172 chr17:44203366 (T/C) 0.2416 -148765 0.967 0.8864 G=T,T=C NA 4 NA
rs62063171 chr17:44203311 (C/T) 0.2416 -148820 0.967 0.8864 G=C,T=T NA 3a NA
rs56273589 chr17:44203131 (C/G) 0.2416 -149000 0.967 0.8864 G=C,T=G NA 3a NA
rs62061859 chr17:44201109 (C/G) 0.2416 -151022 0.967 0.8864 G=C,T=G NA 4 NA
rs76924476 chr17:44199029 (T/C) 0.2416 -153102 0.967 0.8864 G=T,T=C NA 5 NA
rs886964185 chr17:44192592 (-/T) 0.2416 -159539 0.967 0.8864 G=-,T=T NA . NA
rs62061822 chr17:44186894 (A/C) 0.2416 -165237 0.967 0.8864 G=A,T=C NA 5 NA
rs62061799 chr17:44174068 (T/C) 0.2416 -178063 0.967 0.8864 G=T,T=C NA 5 NA
rs62060844 chr17:44153836 (C/T) 0.2416 -198295 0.967 0.8864 G=C,T=T NA 5 NA
rs62060810 chr17:44148674 (A/G) 0.2416 -203457 0.967 0.8864 G=A,T=G NA 5 NA
rs62060809 chr17:44148613 (G/A) 0.2416 -203518 0.967 0.8864 G=G,T=A NA 5 NA
rs55831516 chr17:44148267 (C/T) 0.2416 -203864 0.967 0.8864 G=C,T=T NA 5 NA
rs2316951 chr17:44139083 (G/C) 0.2416 -213048 0.967 0.8864 G=G,T=C NA 1f NA
rs17575556 chr17:44135827 (G/A) 0.2416 -216304 0.967 0.8864 G=G,T=A NA 1f NA
rs62063675 chr17:44126575 (C/T) 0.2416 -225556 0.967 0.8864 G=C,T=T NA 7 NA
rs79772576 chr17:44106220 (A/G) 0.2416 -245911 0.967 0.8864 G=A,T=G NA 3a NA
rs8712 chr17:44101871 (A/G) 0.2416 -250260 0.967 0.8864 G=A,T=G NA 4 NA
rs2076716904 chr17:44101775 (-/T) 0.2416 -250356 0.967 0.8864 G=-,T=T NA . NA
rs9468 chr17:44101563 (T/C) 0.2416 -250568 0.967 0.8864 G=T,T=C NA 1b NA
rs62062294 chr17:44100666 (A/C) 0.2416 -251465 0.967 0.8864 G=A,T=C NA 5 NA
rs17652502 chr17:44094471 (G/A) 0.2416 -257660 0.967 0.8864 G=G,T=A NA 1f NA
. chr17:44094133 (A/-) 0.2416 -257998 0.967 0.8864 G=A,T=- NA . .
rs72169174 chr17:44092729 (AAA/-) 0.2416 -259402 0.967 0.8864 G=AAA,T=- NA . NA
rs4283261 chr17:44089921 (C/T) 0.2416 -262210 0.967 0.8864 G=C,T=T NA 3a NA
rs62064660 chr17:44078832 (G/A) 0.2416 -273299 0.967 0.8864 G=G,T=A NA 5 NA
rs1052553 chr17:44073889 (A/G) 0.2416 -278242 0.967 0.8864 G=A,T=G NA 1f synonymous
rs62063850 chr17:44073739 (G/A) 0.2416 -278392 0.967 0.8864 G=G,T=A NA 2b NA
rs17573245 chr17:44072854 (T/C) 0.2416 -279277 0.967 0.8864 G=T,T=C NA 5 NA
rs62063797 chr17:44068294 (G/C) 0.2416 -283837 0.967 0.8864 G=G,T=C NA 4 NA
rs62063796 chr17:44068289 (G/A) 0.2416 -283842 0.967 0.8864 G=G,T=A NA 4 NA
rs62063795 chr17:44068238 (C/T) 0.2416 -283893 0.967 0.8864 G=C,T=T NA 4 NA
rs17572627 chr17:44058629 (T/A) 0.2416 -293502 0.967 0.8864 G=T,T=A NA 1f NA
rs77527347 chr17:44058017 (G/T) 0.2416 -294114 0.967 0.8864 G=G,T=T NA 4 NA
rs62063294 chr17:44044157 (G/A) 0.2416 -307974 0.967 0.8864 G=G,T=A NA 3a NA
rs111520035 chr17:44039410 (A/G) 0.2416 -312721 0.967 0.8864 G=A,T=G NA 3a NA
rs150592114 chr17:44333331 (A/G) 0.2396 -18800 0.9723 0.8864 G=A,T=G 6 3a NA
rs111265932 chr17:44314342 (T/C) 0.2396 -37789 0.9723 0.8864 G=T,T=C 5 6 NA
rs113138968 chr17:44314261 (C/T) 0.2396 -37870 0.9723 0.8864 G=C,T=T 5 7 NA
rs113343439 chr17:44314217 (A/G) 0.2396 -37914 0.9723 0.8864 G=A,T=G 5 7 NA
rs80325301 chr17:44305199 (T/C) 0.2396 -46932 0.9723 0.8864 G=T,T=C NA 7 NA
. chr17:44260939 (A/-) 0.2396 -91192 0.9723 0.8864 G=A,T=- NA . .
rs983764811 chr17:44260931 (GAGAGA/-) 0.2396 -91200 0.9723 0.8864 G=GAGAGA,T=- NA . NA
rs1205879503 chr17:44234265 (-/AAA) 0.2396 -117866 0.9723 0.8864 G=-,T=AAA NA . NA
rs199737620 chr17:44215065 (-/A) 0.2396 -137066 0.9723 0.8864 G=-,T=A NA . NA
rs17577975 chr17:44210442 (C/T) 0.2396 -141689 0.9723 0.8864 G=C,T=T NA 1f NA
rs56119705 chr17:44209985 (T/C) 0.2396 -142146 0.9723 0.8864 G=T,T=C NA 5 NA
rs17577877 chr17:44208218 (A/G) 0.2396 -143913 0.9723 0.8864 G=A,T=G NA 1f NA
rs17661428 chr17:44208144 (C/G) 0.2396 -143987 0.9723 0.8864 G=C,T=G NA 1f NA
rs66472415 chr17:44206455 (-/A) 0.2396 -145676 0.9723 0.8864 G=-,T=A NA . .
rs140412994 chr17:44203855 (-/TCAA) 0.2396 -148276 0.9723 0.8864 G=-,T=TCAA NA . NA
rs149079649 chr17:44203806 (-/A) 0.2396 -148325 0.9723 0.8864 G=-,T=A NA . NA
rs62061858 chr17:44200033 (T/C) 0.2396 -152098 0.9723 0.8864 G=T,T=C NA 4 NA
rs17661141 chr17:44196015 (C/G) 0.2396 -156116 0.9723 0.8864 G=C,T=G NA 1f NA
rs4606752 chr17:44192618 (A/G) 0.2396 -159513 0.9723 0.8864 G=A,T=G NA 5 NA
rs78929339 chr17:44189910 (A/G) 0.2396 -162221 0.9723 0.8864 G=A,T=G NA 5 NA
. chr17:44184819 (AAAGGT/-) 0.2396 -167312 0.9723 0.8864 G=AAAGGT,T=- NA . .
rs111905143 chr17:44184808 (C/G) 0.2396 -167323 0.9723 0.8864 G=C,T=G 6 4 NA
rs17576954 chr17:44181933 (T/C) 0.2396 -170198 0.9723 0.8864 G=T,T=C NA 1d NA
rs62061803 chr17:44174513 (C/A) 0.2396 -177618 0.9723 0.8864 G=C,T=A NA 5 NA
rs139282381 chr17:44173878 (-/T) 0.2396 -178253 0.9723 0.8864 G=-,T=T NA . NA
rs62061798 chr17:44173812 (G/A) 0.2396 -178319 0.9723 0.8864 G=G,T=A NA 4 NA
rs146453014 chr17:44172493 (-/T) 0.2396 -179638 0.9723 0.8864 G=-,T=T NA . NA
rs2079271318 chr17:44166362 (-/A) 0.2396 -185769 0.9723 0.8864 G=-,T=A NA . NA
rs55735563 chr17:44165596 (C/T) 0.2396 -186535 0.9723 0.8864 G=C,T=T NA 5 NA
rs55955207 chr17:44165594 (C/A) 0.2396 -186537 0.9723 0.8864 G=C,T=A NA 5 NA
rs3912060 chr17:44165435 (C/T) 0.2396 -186696 0.9723 0.8864 G=C,T=T NA 5 NA
rs112364920 chr17:44161360 (A/T) 0.2396 -190771 0.9723 0.8864 G=A,T=T 4 6 NA
rs62060842 chr17:44153607 (T/A) 0.2396 -198524 0.9723 0.8864 G=T,T=A NA 5 NA
rs55857174 chr17:44137386 (-/AA) 0.2396 -214745 0.9723 0.8864 G=-,T=AA NA . NA
rs560815539 chr17:44127471 (TGGTTTCACCA/-) 0.2396 -224660 0.9723 0.8864 G=TGGTTTCACCA,T=- NA . NA
rs62062290 chr17:44099129 (C/A) 0.2396 -253002 0.9723 0.8864 G=C,T=A NA 4 NA
rs17573607 chr17:44083081 (G/A) 0.2396 -269050 0.9723 0.8864 G=G,T=A NA 1f NA
. chr17:44078816 (A/-) 0.2396 -273315 0.9723 0.8864 G=A,T=- NA . .
rs2073313783 chr17:44061608 (T/-) 0.2396 -290523 0.9723 0.8864 G=T,T=- NA . NA
rs142222997 chr17:44057770 (-/GAGGCAGGAGAATTGTTACT) 0.2396 -294361 0.9723 0.8864 G=-,T=GAGGCAGGAGAATTGTTACT NA . NA
rs576159528 chr17:44048937 (T/C) 0.2396 -303194 0.9723 0.8864 G=T,T=C NA 4 NA
rs77566074 chr17:44048936 (C/A) 0.2396 -303195 0.9723 0.8864 G=C,T=A NA 4 NA
rs17650842 chr17:44037491 (A/G) 0.2396 -314640 0.9723 0.8864 G=A,T=G NA 7 NA
rs62063280 chr17:44037299 (G/C) 0.2396 -314832 0.9723 0.8864 G=G,T=C NA 5 NA
. chr17:44037106 (-/A) 0.2396 -315025 0.9723 0.8864 G=-,T=A NA . .
rs113793114 chr17:44037079 (G/A) 0.2396 -315052 0.9723 0.8864 G=G,T=A NA 7 NA
rs62063279 chr17:44036936 (G/A) 0.2396 -315195 0.9723 0.8864 G=G,T=A NA 5 NA
rs62063278 chr17:44036914 (C/T) 0.2396 -315217 0.9723 0.8864 G=C,T=T NA 5 NA
rs17650818 chr17:44036787 (T/C) 0.2396 -315344 0.9723 0.8864 G=T,T=C NA 1f NA
rs62063277 chr17:44036462 (T/A) 0.2396 -315669 0.9723 0.8864 G=T,T=A NA 6 NA
rs62063275 chr17:44036287 (A/G) 0.2396 -315844 0.9723 0.8864 G=A,T=G NA 7 NA
rs112916880 chr17:44036129 (C/T) 0.2396 -316002 0.9723 0.8864 G=C,T=T 4 2b NA
rs62063271 chr17:44036047 (G/A) 0.2396 -316084 0.9723 0.8864 G=G,T=A 6 3a NA
rs17571857 chr17:44035706 (A/G) 0.2396 -316425 0.9723 0.8864 G=A,T=G NA 1f NA
rs77555455 chr17:44035516 (G/A) 0.2396 -316615 0.9723 0.8864 G=G,T=A NA 6 NA
rs17650771 chr17:44035367 (A/G) 0.2396 -316764 0.9723 0.8864 G=A,T=G NA 1f NA
rs80190331 chr17:44035233 (A/T) 0.2396 -316898 0.9723 0.8864 G=A,T=T NA 6 NA
rs17571809 chr17:44034859 (A/G) 0.2396 -317272 0.9723 0.8864 G=A,T=G NA 1f NA
rs62063269 chr17:44034833 (G/A) 0.2396 -317298 0.9723 0.8864 G=G,T=A NA 5 NA
rs56367860 chr17:44034673 (T/G) 0.2396 -317458 0.9723 0.8864 G=T,T=G NA 6 NA
rs55746658 chr17:44034575 (T/C) 0.2396 -317556 0.9723 0.8864 G=T,T=C NA 7 NA
rs56302057 chr17:44034486 (A/G) 0.2396 -317645 0.9723 0.8864 G=A,T=G NA 7 NA
rs56201245 chr17:44034340 (C/T) 0.2396 -317791 0.9723 0.8864 G=C,T=T NA 7 NA
rs17571781 chr17:44033802 (T/C) 0.2396 -318329 0.9723 0.8864 G=T,T=C NA 1d NA
rs62063266 chr17:44033488 (C/T) 0.2396 -318643 0.9723 0.8864 G=C,T=T NA 4 NA
rs62063265 chr17:44033468 (G/A) 0.2396 -318663 0.9723 0.8864 G=G,T=A NA 6 NA
rs62063264 chr17:44033401 (C/T) 0.2396 -318730 0.9723 0.8864 G=C,T=T NA 7 NA
rs62063263 chr17:44033394 (G/C) 0.2396 -318737 0.9723 0.8864 G=G,T=C NA 7 NA
rs112950348 chr17:44033188 (G/A) 0.2396 -318943 0.9723 0.8864 G=G,T=A NA 5 NA
rs113277432 chr17:44033169 (T/C) 0.2396 -318962 0.9723 0.8864 G=T,T=C NA 5 NA
rs113520245 chr17:44033132 (C/T) 0.2396 -318999 0.9723 0.8864 G=C,T=T 5 5 NA
rs62063262 chr17:44033002 (T/C) 0.2396 -319129 0.9723 0.8864 G=T,T=C NA 2b NA
rs62062813 chr17:44032956 (G/A) 0.2396 -319175 0.9723 0.8864 G=G,T=A NA 4 NA
rs17571739 chr17:44032915 (T/C) 0.2396 -319216 0.9723 0.8864 G=T,T=C NA 1f NA
rs78555354 chr17:44032879 (A/G) 0.2396 -319252 0.9723 0.8864 G=A,T=G NA 4 NA
rs17571718 chr17:44032768 (T/C) 0.2396 -319363 0.9723 0.8864 G=T,T=C NA 1f NA
rs56080482 chr17:44032597 (G/A) 0.2396 -319534 0.9723 0.8864 G=G,T=A NA 3a NA
rs55821155 chr17:44032470 (C/G) 0.2396 -319661 0.9723 0.8864 G=C,T=G NA 3a NA
rs56317731 chr17:44032073 (A/G) 0.2396 -320058 0.9723 0.8864 G=A,T=G NA 7 NA
rs55978005 chr17:44031540 (G/T) 0.2396 -320591 0.9723 0.8864 G=G,T=T NA 3a NA
rs62062806 chr17:44031420 (G/A) 0.2396 -320711 0.9723 0.8864 G=G,T=A NA 4 NA
rs62062805 chr17:44030773 (A/G) 0.2396 -321358 0.9723 0.8864 G=A,T=G NA 3a NA
rs17650651 chr17:44030311 (T/G) 0.2396 -321820 0.9723 0.8864 G=T,T=G NA 1f NA
rs151060309 chr17:44030263 (-/C) 0.2396 -321868 0.9723 0.8864 G=-,T=C NA . NA
rs17650633 chr17:44030231 (T/C) 0.2396 -321900 0.9723 0.8864 G=T,T=C NA 1b NA
rs17650597 chr17:44030195 (A/T) 0.2396 -321936 0.9723 0.8864 G=A,T=T NA 1f NA
rs17650579 chr17:44030115 (C/T) 0.2396 -322016 0.9723 0.8864 G=C,T=T NA 1f NA
rs67608171 chr17:44029510 (GATG/-) 0.2396 -322621 0.9723 0.8864 G=GATG,T=- NA . NA
rs76839282 chr17:44029178 (G/C) 0.2396 -322953 0.9723 0.8864 G=G,T=C NA 5 NA
rs77017444 chr17:44028796 (T/C) 0.2396 -323335 0.9723 0.8864 G=T,T=C NA 2b NA
rs74903707 chr17:44028707 (G/A) 0.2396 -323424 0.9723 0.8864 G=G,T=A NA 5 NA
. chr17:44028469 (A/-) 0.2396 -323662 0.9723 0.8864 G=A,T=- NA . .
rs62062803 chr17:44028183 (T/C) 0.2396 -323948 0.9723 0.8864 G=T,T=C NA 5 NA
rs62062802 chr17:44028045 (G/T) 0.2396 -324086 0.9723 0.8864 G=G,T=T NA 5 NA
rs62062801 chr17:44028011 (T/G) 0.2396 -324120 0.9723 0.8864 G=T,T=G NA 5 NA
. chr17:44027836 (C/-) 0.2396 -324295 0.9723 0.8864 G=C,T=- NA . .
rs62062800 chr17:44027753 (A/G) 0.2396 -324378 0.9723 0.8864 G=A,T=G NA 5 NA
rs62062799 chr17:44027521 (G/T) 0.2396 -324610 0.9723 0.8864 G=G,T=T NA 5 NA
rs62062798 chr17:44027383 (A/G) 0.2396 -324748 0.9723 0.8864 G=A,T=G NA 4 NA
rs62062797 chr17:44027366 (T/G) 0.2396 -324765 0.9723 0.8864 G=T,T=G NA 2b NA
rs62062796 chr17:44027316 (G/A) 0.2396 -324815 0.9723 0.8864 G=G,T=A NA 2a NA
rs62062795 chr17:44027090 (C/T) 0.2396 -325041 0.9723 0.8864 G=C,T=T NA 4 NA
rs242561 chr17:44026548 (T/C) 0.2396 -325583 0.9723 0.8864 G=C,T=T NA 2a NA
rs62062794 chr17:44026394 (A/G) 0.2396 -325737 0.9723 0.8864 G=A,T=G NA 4 NA
rs62062793 chr17:44026321 (T/C) 0.2396 -325810 0.9723 0.8864 G=T,T=C NA 4 NA
rs968309450 chr17:44025678 (-/CT) 0.2396 -326453 0.9723 0.8864 G=-,T=CT NA . NA
rs113395365 chr17:44025650 (T/C) 0.2396 -326481 0.9723 0.8864 G=T,T=C NA 5 NA
rs78026984 chr17:44025592 (G/C) 0.2396 -326539 0.9723 0.8864 G=G,T=C 7 6 NA
rs1568217874 chr17:44025407 (-/T) 0.2396 -326724 0.9723 0.8864 G=-,T=T NA . NA
rs140618737 chr17:44025359 (TTG/-) 0.2396 -326772 0.9723 0.8864 G=TTG,T=- NA . NA
rs62062792 chr17:44025347 (T/C) 0.2396 -326784 0.9723 0.8864 G=T,T=C NA 3a NA
rs62062791 chr17:44025273 (G/A) 0.2396 -326858 0.9723 0.8864 G=G,T=A NA 4 NA
rs62062790 chr17:44025045 (C/T) 0.2396 -327086 0.9723 0.8864 G=C,T=T NA 4 NA
rs62062789 chr17:44025033 (T/C) 0.2396 -327098 0.9723 0.8864 G=T,T=C NA 2b NA
rs62062788 chr17:44024906 (A/G) 0.2396 -327225 0.9723 0.8864 G=A,T=G NA 5 NA
rs62062787 chr17:44024865 (T/C) 0.2396 -327266 0.9723 0.8864 G=T,T=C NA 5 NA
rs62062785 chr17:44024562 (G/T) 0.2396 -327569 0.9723 0.8864 G=G,T=T NA 4 NA
rs62062784 chr17:44024552 (C/G) 0.2396 -327579 0.9723 0.8864 G=C,T=G NA 4 NA
rs35163442 chr17:44023842 (G/A) 0.2396 -328289 0.9723 0.8864 G=G,T=A NA 7 NA
rs34232924 chr17:44023828 (-/GTG) 0.2396 -328303 0.9723 0.8864 G=-,T=GTG NA . NA
rs62062783 chr17:44023520 (T/G) 0.2396 -328611 0.9723 0.8864 G=T,T=G NA 5 NA
rs62062782 chr17:44023087 (G/A) 0.2396 -329044 0.9723 0.8864 G=G,T=A NA 7 NA
rs62062781 chr17:44022632 (G/A) 0.2396 -329499 0.9723 0.8864 G=G,T=A NA 4 NA
rs62062780 chr17:44022593 (C/T) 0.2396 -329538 0.9723 0.8864 G=C,T=T NA 4 NA
rs62062779 chr17:44022577 (A/C) 0.2396 -329554 0.9723 0.8864 G=A,T=C NA 4 NA
rs62062778 chr17:44022528 (A/G) 0.2396 -329603 0.9723 0.8864 G=A,T=G NA 4 NA
rs78834738 chr17:44022434 (G/A) 0.2396 -329697 0.9723 0.8864 G=G,T=A NA 4 NA
rs79765413 chr17:44022433 (T/C) 0.2396 -329698 0.9723 0.8864 G=T,T=C NA 4 NA
rs75686108 chr17:44022376 (C/T) 0.2396 -329755 0.9723 0.8864 G=C,T=T NA 4 NA
rs75839508 chr17:44022319 (G/A) 0.2396 -329812 0.9723 0.8864 G=G,T=A NA 4 NA
rs62062777 chr17:44022068 (G/A) 0.2396 -330063 0.9723 0.8864 G=G,T=A NA 4 NA
rs62062776 chr17:44022043 (A/C) 0.2396 -330088 0.9723 0.8864 G=A,T=C NA 4 NA
rs4479290 chr17:44021744 (T/C) 0.2396 -330387 0.9723 0.8864 G=T,T=C NA 4 NA
rs4327091 chr17:44021717 (G/A) 0.2396 -330414 0.9723 0.8864 G=G,T=A NA 1f NA
rs2316784 chr17:44021699 (G/T) 0.2396 -330432 0.9723 0.8864 G=G,T=T NA 1d NA
rs62062774 chr17:44021463 (T/C) 0.2396 -330668 0.9723 0.8864 G=T,T=C NA 4 NA
rs79115768 chr17:44021061 (C/T) 0.2396 -331070 0.9723 0.8864 G=C,T=T NA 5 NA
rs62062773 chr17:44020545 (A/G) 0.2396 -331586 0.9723 0.8864 G=A,T=G NA 5 NA
rs62062772 chr17:44020314 (C/T) 0.2396 -331817 0.9723 0.8864 G=C,T=T NA 4 NA
rs62062771 chr17:44020282 (G/A) 0.2396 -331849 0.9723 0.8864 G=G,T=A NA 4 NA
rs62062770 chr17:44019680 (T/C) 0.2396 -332451 0.9723 0.8864 G=T,T=C NA 2b NA
rs62062769 chr17:44019643 (G/A) 0.2396 -332488 0.9723 0.8864 G=G,T=A NA 2b NA
rs62062768 chr17:44019479 (C/G) 0.2396 -332652 0.9723 0.8864 G=C,T=G NA 5 NA
rs62061732 chr17:44017941 (G/T) 0.2396 -334190 0.9723 0.8864 G=G,T=T NA 4 NA
rs62061731 chr17:44017666 (C/A) 0.2396 -334465 0.9723 0.8864 G=C,T=A NA 4 NA
rs2532343 chr17:44344097 (G/C) 0.2505 -8034 0.9417 0.8821 G=G,T=C NA 4 NA
rs112310145 chr17:44340151 (T/C) 0.2505 -11980 0.9417 0.8821 G=T,T=C NA 5 NA
rs547988515 chr17:44365369 (T/C) 0.2306 13238 0.9942 0.8819 G=T,T=C NA 4 NA
rs62073172 chr17:44365374 (C/T) 0.2306 13243 0.9942 0.8819 G=C,T=T NA 4 NA
. chr17:44368266 (-/A) 0.2306 16135 0.9942 0.8819 G=-,T=A NA . .
rs62071573 chr17:44342994 (C/T) 0.2485 -9137 0.9466 0.8818 G=C,T=T NA 5 NA
rs2696437 chr17:44342327 (T/G) 0.2485 -9804 0.9466 0.8818 G=T,T=G NA 4 NA
rs62071564 chr17:44340525 (A/C) 0.2485 -11606 0.9466 0.8818 G=A,T=C NA 5 NA
rs2266456 chr17:44340506 (C/G) 0.2485 -11625 0.9466 0.8818 G=C,T=G NA 5 NA
rs62073112 chr17:44324572 (A/G) 0.2485 -27559 0.9466 0.8818 G=A,T=G NA 6 NA
rs139789399 chr17:44318663 (G/A) 0.2445 -33468 0.9566 0.8815 G=G,T=A 5 5 NA
rs2532416 chr17:44289291 (A/C) 0.2445 -62840 0.9566 0.8815 G=A,T=C NA 1f NA
rs2532417 chr17:44289220 (C/T) 0.2445 -62911 0.9566 0.8815 G=C,T=T NA 1d NA
rs2732630 chr17:44289150 (A/C) 0.2445 -62981 0.9566 0.8815 G=A,T=C NA 1d NA
rs2696458 chr17:44284420 (C/T) 0.2445 -67711 0.9566 0.8815 G=C,T=T NA 7 NA
rs143191191 chr17:44341868 (A/-) 0.2425 -10263 0.9617 0.8814 G=A,T=- NA . NA
rs2532404 chr17:44302881 (C/T) 0.2425 -49250 0.9617 0.8814 G=C,T=T NA 4 NA
rs2429444 chr17:44298279 (C/T) 0.2425 -53852 0.9617 0.8814 G=C,T=T NA 7 NA
rs2696689 chr17:44297148 (G/A) 0.2425 -54983 0.9617 0.8814 G=G,T=A NA 1f NA
rs2668692 chr17:44293020 (G/A) 0.2425 -59111 0.9617 0.8814 G=G,T=A NA 1f NA
rs34898647 chr17:44288672 (G/A) 0.2425 -63459 0.9617 0.8814 G=G,T=A NA 5 NA
rs2668645 chr17:44288640 (A/G) 0.2425 -63491 0.9617 0.8814 G=A,T=G NA 1f NA
rs2668653 chr17:44288156 (T/C) 0.2425 -63975 0.9617 0.8814 G=T,T=C NA 1f NA
rs117659948 chr17:44282892 (T/C) 0.2425 -69239 0.9617 0.8814 G=T,T=C 4 5 NA
rs117265605 chr17:44281452 (A/G) 0.2425 -70679 0.9617 0.8814 G=A,T=G 6 1f NA
rs540260849 chr17:44277923 (G/A) 0.2425 -74208 0.9617 0.8814 G=G,T=A NA 5 NA
rs1918785 chr17:44276330 (T/C) 0.2425 -75801 0.9617 0.8814 G=T,T=C NA 5 NA
. chr17:44275649 (TAT/-) 0.2425 -76482 0.9617 0.8814 G=TAT,T=- NA . .
rs2532230 chr17:44275619 (A/G) 0.2425 -76512 0.9617 0.8814 G=A,T=G NA 4 NA
rs2532233 chr17:44273218 (C/T) 0.2425 -78913 0.9617 0.8814 G=C,T=T 6 4 NA
rs117915297 chr17:44271152 (G/A) 0.2425 -80979 0.9617 0.8814 G=G,T=A 9 4 NA
rs2696569 chr17:44266290 (G/C) 0.2425 -85841 0.9617 0.8814 G=G,T=C NA 5 NA
rs544309319 chr17:44258914 (A/G) 0.2425 -93217 0.9617 0.8814 G=A,T=G NA 5 NA
rs2532294 chr17:44233433 (G/C) 0.2425 -118698 0.9617 0.8814 G=G,T=C NA 5 NA
rs118090376 chr17:44227531 (T/C) 0.2425 -124600 0.9617 0.8814 G=T,T=C 6 1f NA
rs17585012 chr17:44227510 (A/T) 0.2425 -124621 0.9617 0.8814 G=A,T=T NA 1b NA
rs533125554 chr17:44222460 (T/G) 0.2425 -129671 0.9617 0.8814 G=T,T=G NA 1f NA
rs112595714 chr17:44220785 (G/A) 0.2425 -131346 0.9617 0.8814 G=G,T=A 7 5 NA
rs2532315 chr17:44213934 (G/A) 0.2425 -138197 0.9617 0.8814 G=G,T=A NA 1f NA
rs76723223 chr17:44089108 (T/C) 0.2425 -263023 0.9617 0.8814 G=T,T=C NA 5 NA
rs17573447 chr17:44079567 (C/T) 0.2425 -272564 0.9617 0.8814 G=C,T=T NA 4 NA
rs2950705 chr17:44343121 (A/G) 0.2386 -9010 0.9722 0.8813 G=A,T=G NA 4 NA
rs200422537 chr17:44331803 (-/TTTT) 0.2386 -20328 0.9722 0.8813 G=-,T=TTTT NA . NA
rs34221112 chr17:44284962 (-/G) 0.2386 -67169 0.9722 0.8813 G=-,T=G NA . NA
rs74409959 chr17:44243870 (T/C) 0.2386 -108261 0.9722 0.8813 G=T,T=C NA 5 NA
rs117589461 chr17:44243868 (C/T) 0.2386 -108263 0.9722 0.8813 G=C,T=T 7 5 NA
rs62060889 chr17:44243863 (A/T) 0.2386 -108268 0.9722 0.8813 G=A,T=T NA 5 NA
. chr17:44205350 (-/TT) 0.2386 -146781 0.9722 0.8813 G=-,T=TT NA . .
rs62061845 chr17:44190156 (T/C) 0.2386 -161975 0.9722 0.8813 G=T,T=C NA 5 NA
rs112480703 chr17:44189799 (T/C) 0.2386 -162332 0.9722 0.8813 G=T,T=C 6 4 NA
rs75183956 chr17:44182956 (A/G) 0.2386 -169175 0.9722 0.8813 G=A,T=G 8 3a NA
rs75330746 chr17:44182955 (C/T) 0.2386 -169176 0.9722 0.8813 G=C,T=T 8 3a NA
rs62061818 chr17:44182917 (C/G) 0.2386 -169214 0.9722 0.8813 G=C,T=G NA 5 NA
rs56155809 chr17:44119500 (-/TT) 0.2386 -232631 0.9722 0.8813 G=-,T=TT NA . NA
rs56406462 chr17:44119474 (T/C) 0.2386 -232657 0.9722 0.8813 G=T,T=C NA 5 NA
rs55649944 chr17:44119463 (C/T) 0.2386 -232668 0.9722 0.8813 G=C,T=T NA 5 NA
rs78590209 chr17:44098862 (A/G) 0.2386 -253269 0.9722 0.8813 G=A,T=G NA 5 NA
rs1426018929 chr17:44082955 (-/T) 0.2386 -269176 0.9722 0.8813 G=-,T=T NA . NA
rs111751251 chr17:44042951 (C/T) 0.2386 -309180 0.9722 0.8813 G=C,T=T 5 5 NA
rs112003311 chr17:44042939 (G/A) 0.2386 -309192 0.9722 0.8813 G=G,T=A 6 5 NA
rs55946323 chr17:44031946 (A/G) 0.2386 -320185 0.9722 0.8813 G=A,T=G NA 5 NA
rs55939347 chr17:44013964 (-/C) 0.2386 -338167 0.9722 0.8813 G=-,T=C NA . NA
rs113271363 chr17:43996721 (C/G) 0.2386 -355410 0.9722 0.8813 G=C,T=G NA 5 NA
rs66808254 chr17:43912267 (-/G) 0.2386 -439864 0.9722 0.8813 G=-,T=G NA . .
rs17763199 chr17:43910183 (G/A) 0.2386 -441948 0.9722 0.8813 G=G,T=A 8 4 NA
rs201657714 chr17:44339109 (AAAAAAG/-) 0.2406 -13022 0.9669 0.8813 G=AAAAAAG,T=- NA . NA
rs2732605 chr17:44291381 (A/G) 0.2406 -60750 0.9669 0.8813 G=A,T=G NA 1f NA
rs117799771 chr17:44272000 (G/A) 0.2406 -80131 0.9669 0.8813 G=G,T=A 8 1f NA
rs35524223 chr17:44192590 (T/A) 0.2406 -159541 0.9669 0.8813 G=T,T=A NA 5 NA
rs62060799 chr17:44144251 (G/T) 0.2406 -207880 0.9669 0.8813 G=G,T=T NA 7 NA
rs62060798 chr17:44144152 (T/C) 0.2406 -207979 0.9669 0.8813 G=T,T=C NA 6 NA
rs887429997 chr17:44107513 (T/-) 0.2406 -244618 0.9669 0.8813 G=T,T=- NA . NA
rs1052594 chr17:44102689 (G/C) 0.2406 -249442 0.9669 0.8813 G=G,T=C NA 1f NA
rs62062285 chr17:44095661 (T/G) 0.2406 -256470 0.9669 0.8813 G=T,T=G NA 4 NA
rs62063276 chr17:44036408 (T/G) 0.2406 -315723 0.9669 0.8813 G=T,T=G NA 6 NA
rs369337577 chr17:44035222 (AA/-) 0.2406 -316909 0.9669 0.8813 G=AA,T=- NA . NA
rs62062786 chr17:44024660 (G/C) 0.2406 -327471 0.9669 0.8813 G=G,T=C NA 2b NA
rs28416808 chr17:44021218 (C/T) 0.2406 -330913 0.9669 0.8813 G=C,T=T NA 5 NA
rs572543580 chr17:43914981 (C/G) 0.2406 -437150 0.9669 0.8813 G=C,T=G NA 2b NA
rs201128097 chr17:43914979 (C/-) 0.2406 -437152 0.9669 0.8813 G=C,T=- NA . NA
rs2261201 chr17:44354549 (C/G) 0.2535 2418 0.9418 0.8776 G=C,T=G NA 1f NA
rs117277236 chr17:44364519 (C/G) 0.2515 12388 0.9366 0.8773 G=C,T=G 7 2a NA
rs74461106 chr17:44361075 (C/G) 0.2475 8944 0.9463 0.8768 G=C,T=G 7 5 NA
rs2732631 chr17:44289232 (G/T) 0.2455 -62899 0.9513 0.8766 G=G,T=T NA 1f NA
rs529897519 chr17:44358561 (G/A) 0.2336 6430 0.9829 0.8765 G=G,T=A NA 6 NA
rs2696514 chr17:44358562 (C/T) 0.2336 6431 0.9829 0.8765 G=C,T=T NA 6 NA
rs118172521 chr17:44283479 (T/C) 0.2435 -68652 0.9564 0.8764 G=T,T=C 6 4 NA
rs571792649 chr17:44283022 (A/G) 0.2435 -69109 0.9564 0.8764 G=A,T=G NA 5 NA
rs2532226 chr17:44277867 (G/A) 0.2435 -74264 0.9564 0.8764 G=G,T=A NA 5 NA
rs17663966 chr17:44276618 (A/G) 0.2435 -75513 0.9564 0.8764 G=A,T=G NA 1b NA
rs1815 chr17:44276578 (T/C) 0.2435 -75553 0.9564 0.8764 G=T,T=C NA 1f NA
rs56484056 chr17:44267617 (A/G) 0.2435 -84514 0.9564 0.8764 G=A,T=G NA 1f NA
rs564912328 chr17:44267227 (A/G) 0.2435 -84904 0.9564 0.8764 G=A,T=G NA 3a NA
rs117262853 chr17:44267170 (G/T) 0.2435 -84961 0.9564 0.8764 G=G,T=T 7 4 NA
rs116909846 chr17:44267164 (C/T) 0.2435 -84967 0.9564 0.8764 G=C,T=T 7 4 NA
rs563534171 chr17:44251554 (TG/-) 0.2435 -100577 0.9564 0.8764 G=TG,T=- NA . NA
rs17652520 chr17:44098967 (G/A) 0.2435 -253164 0.9564 0.8764 G=G,T=A NA 5 NA
rs56240566 chr17:44062689 (A/C) 0.2435 -289442 0.9564 0.8764 G=A,T=C NA 5 NA
rs78358711 chr17:44296230 (T/A) 0.2416 -55901 0.9615 0.8763 G=T,T=A NA 4 NA
rs2046339316 chr17:44249911 (-/A) 0.2416 -102220 0.9615 0.8763 G=-,T=A NA . NA
rs2532278 chr17:44246405 (C/A) 0.2416 -105726 0.9615 0.8763 G=C,T=A NA 1f NA
rs1918792 chr17:44228529 (G/A) 0.2416 -123602 0.9615 0.8763 G=G,T=A NA 1f NA
rs1244020901 chr17:44487793 (G/C) 0.2416 135662 0.9615 0.8763 G=G,T=C NA 6 NA
rs1488671301 chr17:44487794 (A/T) 0.2416 135663 0.9615 0.8763 G=A,T=T NA 6 NA
rs17652337 chr17:44083323 (C/T) 0.2416 -268808 0.9615 0.8763 G=C,T=T NA 1f NA
rs75743061 chr17:44068112 (C/G) 0.2416 -284019 0.9615 0.8763 G=C,T=G NA 4 NA
rs62063281 chr17:44038785 (A/G) 0.2416 -313346 0.9615 0.8763 G=A,T=G NA 4 NA
rs62061733 chr17:44018399 (A/G) 0.2416 -333732 0.9615 0.8763 G=A,T=G NA 4 NA
rs112465334 chr17:44260933 (A/G) 0.2376 -91198 0.9721 0.8763 G=A,T=G 7 4 NA
rs80103986 chr17:44224940 (A/T) 0.2376 -127191 0.9721 0.8763 G=A,T=T NA 2b NA
rs66513839 chr17:44224939 (A/T) 0.2376 -127192 0.9721 0.8763 G=A,T=T NA 2b NA
rs62063164 chr17:44201887 (C/T) 0.2376 -150244 0.9721 0.8763 G=C,T=T NA 7 NA
rs62063163 chr17:44201865 (C/T) 0.2376 -150266 0.9721 0.8763 G=C,T=T NA 5 NA
rs116941582 chr17:44122354 (A/G) 0.2376 -229777 0.9721 0.8763 G=A,T=G 6 3a NA
rs118122473 chr17:44122348 (C/T) 0.2376 -229783 0.9721 0.8763 G=C,T=T 6 3a NA
rs62063665 chr17:44122345 (A/G) 0.2376 -229786 0.9721 0.8763 G=A,T=G NA 3a NA
rs76159289 chr17:44098861 (G/T) 0.2376 -253270 0.9721 0.8763 G=G,T=T NA 5 NA
rs74531363 chr17:44026495 (A/G) 0.2376 -325636 0.9721 0.8763 G=A,T=G NA 4 NA
rs77266933 chr17:44026490 (A/C) 0.2376 -325641 0.9721 0.8763 G=A,T=C NA 4 NA
rs78556223 chr17:44026478 (A/G) 0.2376 -325653 0.9721 0.8763 G=A,T=G NA 4 NA
rs1468240 chr17:44196447 (T/A) 0.2396 -155684 0.9667 0.8763 G=T,T=A NA 2b NA
rs62061730 chr17:44017342 (A/G) 0.2396 -334789 0.9667 0.8763 G=A,T=G NA 5 NA
rs62061729 chr17:44017283 (A/G) 0.2396 -334848 0.9667 0.8763 G=A,T=G NA 4 NA
rs62061728 chr17:44017180 (T/G) 0.2396 -334951 0.9667 0.8763 G=T,T=G NA 4 NA
rs62061727 chr17:44017124 (G/T) 0.2396 -335007 0.9667 0.8763 G=G,T=T NA 4 NA
rs2067644855 chr17:44016601 (-/G) 0.2396 -335530 0.9667 0.8763 G=-,T=G NA . NA
rs113537106 chr17:44016462 (A/G) 0.2396 -335669 0.9667 0.8763 G=A,T=G NA 6 NA
rs62061726 chr17:44016341 (G/A) 0.2396 -335790 0.9667 0.8763 G=G,T=A NA 7 NA
rs62061725 chr17:44016157 (G/C) 0.2396 -335974 0.9667 0.8763 G=G,T=C NA 5 NA
rs1489364490 chr17:44016011 (-/T) 0.2396 -336120 0.9667 0.8763 G=-,T=T NA . NA
rs12150104 chr17:44015929 (G/A) 0.2396 -336202 0.9667 0.8763 G=G,T=A NA 1f NA
rs12150242 chr17:44015816 (A/G) 0.2396 -336315 0.9667 0.8763 G=A,T=G NA 1f NA
rs12150235 chr17:44015745 (A/G) 0.2396 -336386 0.9667 0.8763 G=A,T=G NA 1f NA
rs12150576 chr17:44015624 (G/A) 0.2396 -336507 0.9667 0.8763 G=G,T=A NA 1f NA
rs12150230 chr17:44015464 (A/G) 0.2396 -336667 0.9667 0.8763 G=A,T=G NA 6 NA
rs12150229 chr17:44015446 (A/G) 0.2396 -336685 0.9667 0.8763 G=A,T=G NA 6 NA
rs55874169 chr17:44014384 (G/A) 0.2396 -337747 0.9667 0.8763 G=G,T=A NA 4 NA
rs12150195 chr17:44014263 (T/C) 0.2396 -337868 0.9667 0.8763 G=T,T=C NA 1f NA
rs12150460 chr17:44014137 (G/T) 0.2396 -337994 0.9667 0.8763 G=G,T=T NA 1d NA
rs12150111 chr17:44013938 (A/G) 0.2396 -338193 0.9667 0.8763 G=A,T=G NA 1f NA
rs113756354 chr17:44013483 (A/G) 0.2396 -338648 0.9667 0.8763 G=A,T=G NA 2b NA
rs79857651 chr17:44013475 (G/A) 0.2396 -338656 0.9667 0.8763 G=G,T=A NA 4 NA
rs62061721 chr17:44013346 (T/C) 0.2396 -338785 0.9667 0.8763 G=T,T=C NA 4 NA
rs62061720 chr17:44013189 (C/T) 0.2396 -338942 0.9667 0.8763 G=C,T=T NA 5 NA
rs17650417 chr17:44013103 (G/T) 0.2396 -339028 0.9667 0.8763 G=G,T=T NA 1f NA
rs17650381 chr17:44013024 (T/C) 0.2396 -339107 0.9667 0.8763 G=T,T=C NA 1f NA
rs62061719 chr17:44012989 (C/T) 0.2396 -339142 0.9667 0.8763 G=C,T=T NA 4 NA
rs77924424 chr17:44012915 (T/C) 0.2396 -339216 0.9667 0.8763 G=T,T=C NA 4 NA
rs17650335 chr17:44012343 (G/A) 0.2396 -339788 0.9667 0.8763 G=G,T=A NA 1b NA
rs62061718 chr17:44012260 (T/C) 0.2396 -339871 0.9667 0.8763 G=T,T=C NA 3a NA
rs62061717 chr17:44012248 (T/A) 0.2396 -339883 0.9667 0.8763 G=T,T=A NA 3a NA
rs62061716 chr17:44012096 (A/G) 0.2396 -340035 0.9667 0.8763 G=A,T=G NA 4 NA
rs17564983 chr17:44011825 (A/C) 0.2396 -340306 0.9667 0.8763 G=A,T=C NA 1f NA
rs17564948 chr17:44011749 (A/G) 0.2396 -340382 0.9667 0.8763 G=A,T=G NA 1f NA
rs62061715 chr17:44011526 (A/G) 0.2396 -340605 0.9667 0.8763 G=A,T=G NA 3a NA
rs17650258 chr17:44011073 (G/A) 0.2396 -341058 0.9667 0.8763 G=G,T=A NA 5 NA
rs17564871 chr17:44011018 (A/G) 0.2396 -341113 0.9667 0.8763 G=A,T=G NA 1f NA
rs78077519 chr17:44010984 (G/A) 0.2396 -341147 0.9667 0.8763 G=G,T=A NA 5 NA
rs113952577 chr17:44010661 (A/G) 0.2396 -341470 0.9667 0.8763 G=A,T=G NA 5 NA
rs200924217 chr17:44010463 (-/C) 0.2396 -341668 0.9667 0.8763 G=-,T=C NA . NA
rs62061714 chr17:44010452 (C/A) 0.2396 -341679 0.9667 0.8763 G=C,T=A NA 5 NA
rs62061713 chr17:44010405 (A/G) 0.2396 -341726 0.9667 0.8763 G=A,T=G NA 6 NA
rs4255816 chr17:44010364 (C/G) 0.2396 -341767 0.9667 0.8763 G=C,T=G NA 6 NA
rs2316783 chr17:44010118 (G/C) 0.2396 -342013 0.9667 0.8763 G=G,T=C NA 1f NA
rs2316782 chr17:44010040 (A/G) 0.2396 -342091 0.9667 0.8763 G=A,T=G NA 1f NA
rs7501759 chr17:44009921 (A/G) 0.2396 -342210 0.9667 0.8763 G=A,T=G NA 7 NA
rs62061712 chr17:44009876 (C/A) 0.2396 -342255 0.9667 0.8763 G=C,T=A NA 7 NA
rs1159154151 chr17:44007773 (AAAA/-) 0.2396 -344358 0.9667 0.8763 G=AAAA,T=- NA 5 NA
rs62061711 chr17:44007764 (T/C) 0.2396 -344367 0.9667 0.8763 G=T,T=C NA 5 NA
rs62061710 chr17:44007727 (C/T) 0.2396 -344404 0.9667 0.8763 G=C,T=T NA 5 NA
rs62061709 chr17:44007493 (C/T) 0.2396 -344638 0.9667 0.8763 G=C,T=T NA 4 NA
rs62061708 chr17:44006956 (A/G) 0.2396 -345175 0.9667 0.8763 G=A,T=G NA 4 NA
rs62061707 chr17:44006954 (T/C) 0.2396 -345177 0.9667 0.8763 G=T,T=C NA 4 NA
rs62061706 chr17:44006896 (T/C) 0.2396 -345235 0.9667 0.8763 G=T,T=C NA 4 NA
rs17564829 chr17:44006601 (T/C) 0.2396 -345530 0.9667 0.8763 G=T,T=C NA 5 NA
rs62061705 chr17:44006252 (T/C) 0.2396 -345879 0.9667 0.8763 G=T,T=C NA 5 NA
rs62059009 chr17:44006130 (T/C) 0.2396 -346001 0.9667 0.8763 G=T,T=C NA 5 NA
rs62059008 chr17:44006085 (A/G) 0.2396 -346046 0.9667 0.8763 G=A,T=G NA 5 NA
rs62059007 chr17:44005615 (A/G) 0.2396 -346516 0.9667 0.8763 G=A,T=G NA 3a NA
rs62059005 chr17:44004472 (A/G) 0.2396 -347659 0.9667 0.8763 G=A,T=G 6 5 NA
rs76500077 chr17:44004076 (T/C) 0.2396 -348055 0.9667 0.8763 G=T,T=C NA 5 NA
rs62059004 chr17:44003893 (A/G) 0.2396 -348238 0.9667 0.8763 G=A,T=G NA 5 NA
rs137941099 chr17:44003625 (-/AA) 0.2396 -348506 0.9667 0.8763 G=-,T=AA NA . NA
rs56249311 chr17:44003599 (C/T) 0.2396 -348532 0.9667 0.8763 G=C,T=T NA 5 NA
rs371618052 chr17:44003580 (A/-) 0.2396 -348551 0.9667 0.8763 G=A,T=- NA . NA
rs56197117 chr17:44003446 (A/G) 0.2396 -348685 0.9667 0.8763 G=A,T=G NA 5 NA
rs55788597 chr17:44003397 (T/A) 0.2396 -348734 0.9667 0.8763 G=T,T=A NA 4 NA
rs147319425 chr17:44003133 (-/AAG) 0.2396 -348998 0.9667 0.8763 G=-,T=AAG NA . NA
rs76090253 chr17:44002969 (A/C) 0.2396 -349162 0.9667 0.8763 G=A,T=C NA 4 NA
rs17564703 chr17:44002595 (C/T) 0.2396 -349536 0.9667 0.8763 G=C,T=T NA 3a NA
rs17650063 chr17:44002555 (A/G) 0.2396 -349576 0.9667 0.8763 G=A,T=G NA 1f NA
rs62059003 chr17:44002431 (C/T) 0.2396 -349700 0.9667 0.8763 G=C,T=T NA 7 NA
rs17564619 chr17:44002138 (A/G) 0.2396 -349993 0.9667 0.8763 G=A,T=G NA 1d NA
rs17564591 chr17:44002062 (A/C) 0.2396 -350069 0.9667 0.8763 G=A,T=C NA 4 NA
rs55685451 chr17:44001957 (T/G) 0.2396 -350174 0.9667 0.8763 G=T,T=G NA 4 NA
rs17649954 chr17:44001661 (A/G) 0.2396 -350470 0.9667 0.8763 G=A,T=G NA 1f NA
rs17649918 chr17:44001621 (A/G) 0.2396 -350510 0.9667 0.8763 G=A,T=G NA 1f NA
. chr17:44001549 (-/C) 0.2396 -350582 0.9667 0.8763 G=-,T=C NA . .
rs17564493 chr17:44001379 (C/T) 0.2396 -350752 0.9667 0.8763 G=C,T=T NA 1f NA
rs62058968 chr17:44001228 (G/A) 0.2396 -350903 0.9667 0.8763 G=G,T=A NA 4 NA
rs17649866 chr17:44000914 (T/C) 0.2396 -351217 0.9667 0.8763 G=T,T=C NA 1f NA
rs8078495 chr17:44000610 (G/A) 0.2396 -351521 0.9667 0.8763 G=G,T=A NA 1f NA
rs56002706 chr17:44000505 (C/T) 0.2396 -351626 0.9667 0.8763 G=C,T=T NA 4 NA
rs8079501 chr17:44000234 (A/T) 0.2396 -351897 0.9667 0.8763 G=A,T=T NA 1f NA
rs55929431 chr17:44000202 (G/A) 0.2396 -351929 0.9667 0.8763 G=G,T=A NA 3a NA
rs1476127 chr17:43999793 (G/A) 0.2396 -352338 0.9667 0.8763 G=G,T=A NA 4 NA
rs1967981 chr17:43999785 (C/G) 0.2396 -352346 0.9667 0.8763 G=C,T=G NA 5 NA
rs62058965 chr17:43999529 (G/C) 0.2396 -352602 0.9667 0.8763 G=G,T=C NA 5 NA
rs767056 chr17:43998910 (C/T) 0.2396 -353221 0.9667 0.8763 G=C,T=T NA 1f NA
rs767057 chr17:43998822 (A/G) 0.2396 -353309 0.9667 0.8763 G=A,T=G NA 1f NA
rs767058 chr17:43998767 (T/C) 0.2396 -353364 0.9667 0.8763 G=T,T=C NA 1f NA
rs1467970 chr17:43998574 (T/G) 0.2396 -353557 0.9667 0.8763 G=T,T=G NA 6 NA
rs1467969 chr17:43998328 (C/T) 0.2396 -353803 0.9667 0.8763 G=C,T=T NA 7 NA
rs62058962 chr17:43998151 (C/T) 0.2396 -353980 0.9667 0.8763 G=C,T=T NA 5 NA
rs75046472 chr17:43997499 (A/T) 0.2396 -354632 0.9667 0.8763 G=A,T=T NA 5 NA
rs17649641 chr17:43997372 (T/C) 0.2396 -354759 0.9667 0.8763 G=T,T=C NA 1f NA
rs56303672 chr17:43996960 (A/G) 0.2396 -355171 0.9667 0.8763 G=A,T=G NA 5 NA
rs55760800 chr17:43996908 (T/G) 0.2396 -355223 0.9667 0.8763 G=T,T=G NA 5 NA
rs1005407994 chr17:43996716 (C/-) 0.2396 -355415 0.9667 0.8763 G=C,T=- NA . NA
rs17649635 chr17:43995990 (A/G) 0.2396 -356141 0.9667 0.8763 G=A,T=G NA 4 NA
rs200326647 chr17:43995139 (TTTTTTTTTTC/-) 0.2396 -356992 0.9667 0.8763 G=TTTTTTTTTTC,T=- NA . NA
rs17564153 chr17:43995098 (G/A) 0.2396 -357033 0.9667 0.8763 G=G,T=A NA 1f NA
rs17649571 chr17:43994952 (A/G) 0.2396 -357179 0.9667 0.8763 G=A,T=G NA 1f NA
rs112647192 chr17:43994623 (G/A) 0.2396 -357508 0.9667 0.8763 G=G,T=A 8 4 NA
rs62056859 chr17:43994435 (A/G) 0.2396 -357696 0.9667 0.8763 G=A,T=G NA 2b NA
rs17649518 chr17:43994386 (C/A) 0.2396 -357745 0.9667 0.8763 G=C,T=A NA 1f NA
rs111541901 chr17:43994358 (C/T) 0.2396 -357773 0.9667 0.8763 G=C,T=T 8 4 NA
rs62056856 chr17:43992939 (T/C) 0.2396 -359192 0.9667 0.8763 G=T,T=C NA 4 NA
rs62056851 chr17:43992806 (A/G) 0.2396 -359325 0.9667 0.8763 G=A,T=G 7 4 NA
rs62056849 chr17:43992463 (G/C) 0.2396 -359668 0.9667 0.8763 G=G,T=C NA 2b NA
rs62056848 chr17:43992456 (G/A) 0.2396 -359675 0.9667 0.8763 G=G,T=A NA 3a NA
rs55933304 chr17:43992305 (G/A) 0.2396 -359826 0.9667 0.8763 G=G,T=A NA 4 NA
rs55810795 chr17:43992283 (A/G) 0.2396 -359848 0.9667 0.8763 G=A,T=G NA 4 NA
rs56042957 chr17:43992244 (G/A) 0.2396 -359887 0.9667 0.8763 G=G,T=A NA 4 NA
rs55788678 chr17:43992233 (C/T) 0.2396 -359898 0.9667 0.8763 G=C,T=T NA 4 NA
rs55682376 chr17:43991888 (G/A) 0.2396 -360243 0.9667 0.8763 G=G,T=A NA 4 NA
rs17564020 chr17:43991781 (G/T) 0.2396 -360350 0.9667 0.8763 G=G,T=T NA 1b NA
. chr17:43991468 (-/A) 0.2396 -360663 0.9667 0.8763 G=-,T=A NA . .
rs17563986 chr17:43991272 (A/G) 0.2396 -360859 0.9667 0.8763 G=A,T=G NA 1f NA
rs1270412776 chr17:43991252 (C/-) 0.2396 -360879 0.9667 0.8763 G=C,T=- NA . NA
rs17563965 chr17:43990919 (A/G) 0.2396 -361212 0.9667 0.8763 G=A,T=G NA 1b NA
rs9944484 chr17:43990662 (G/A) 0.2396 -361469 0.9667 0.8763 G=G,T=A NA 5 NA
rs79860128 chr17:43990072 (A/G) 0.2396 -362059 0.9667 0.8763 G=A,T=G NA 3a NA
rs62056841 chr17:43990041 (A/C) 0.2396 -362090 0.9667 0.8763 G=A,T=C NA 4 NA
rs78209533 chr17:43989909 (A/G) 0.2396 -362222 0.9667 0.8763 G=A,T=G NA 4 NA
rs112116311 chr17:43989898 (T/G) 0.2396 -362233 0.9667 0.8763 G=T,T=G NA 2c NA
rs62056840 chr17:43989689 (T/C) 0.2396 -362442 0.9667 0.8763 G=T,T=C NA 4 NA
. chr17:43989509 (A/-) 0.2396 -362622 0.9667 0.8763 G=A,T=- NA . .
rs62056839 chr17:43989221 (T/C) 0.2396 -362910 0.9667 0.8763 G=T,T=C NA 5 NA
rs866078217 chr17:43989159 (-/C) 0.2396 -362972 0.9667 0.8763 G=-,T=C NA . NA
rs113714855 chr17:43989151 (-/C) 0.2396 -362980 0.9667 0.8763 G=-,T=C NA . NA
rs199995459 chr17:43989149 (-/AC) 0.2396 -362982 0.9667 0.8763 G=-,T=AC NA . NA
rs66760063 chr17:43989129 (A/-) 0.2396 -363002 0.9667 0.8763 G=A,T=- NA . NA
rs62056838 chr17:43989087 (A/G) 0.2396 -363044 0.9667 0.8763 G=A,T=G NA 5 NA
rs62056837 chr17:43988884 (T/C) 0.2396 -363247 0.9667 0.8763 G=T,T=C NA 4 NA
rs28439143 chr17:43987723 (G/A) 0.2396 -364408 0.9667 0.8763 G=G,T=A NA 5 NA
rs111447859 chr17:43987184 (T/C) 0.2396 -364947 0.9667 0.8763 G=T,T=C NA 5 NA
rs62056812 chr17:43987154 (G/A) 0.2396 -364977 0.9667 0.8763 G=G,T=A NA 5 NA
rs7502888 chr17:43986992 (G/C) 0.2396 -365139 0.9667 0.8763 G=G,T=C NA 5 NA
rs12150527 chr17:43986462 (A/G) 0.2396 -365669 0.9667 0.8763 G=A,T=G NA 5 NA
rs12150125 chr17:43986432 (G/A) 0.2396 -365699 0.9667 0.8763 G=G,T=A NA 5 NA
rs4371195 chr17:43986420 (A/G) 0.2396 -365711 0.9667 0.8763 G=A,T=G NA 5 NA
rs1467968 chr17:43986396 (C/T) 0.2396 -365735 0.9667 0.8763 G=C,T=T NA 4 NA
rs79290980 chr17:43985662 (T/C) 0.2396 -366469 0.9667 0.8763 G=T,T=C NA 4 NA
rs74509629 chr17:43985597 (C/T) 0.2396 -366534 0.9667 0.8763 G=C,T=T NA 3a NA
rs79492906 chr17:43984864 (C/T) 0.2396 -367267 0.9667 0.8763 G=C,T=T NA 4 NA
rs62056810 chr17:43984672 (T/C) 0.2396 -367459 0.9667 0.8763 G=T,T=C NA 5 NA
rs62056809 chr17:43984669 (A/G) 0.2396 -367462 0.9667 0.8763 G=A,T=G NA 5 NA
rs62056808 chr17:43984646 (T/C) 0.2396 -367485 0.9667 0.8763 G=T,T=C NA 5 NA
rs1467966 chr17:43984399 (C/T) 0.2396 -367732 0.9667 0.8763 G=C,T=T NA 3a NA
rs62056807 chr17:43984253 (G/C) 0.2396 -367878 0.9667 0.8763 G=G,T=C NA 5 NA
rs62056806 chr17:43983801 (A/G) 0.2396 -368330 0.9667 0.8763 G=A,T=G NA 4 NA
rs62056805 chr17:43983363 (G/A) 0.2396 -368768 0.9667 0.8763 G=G,T=A NA 5 NA
rs75617973 chr17:43983159 (T/C) 0.2396 -368972 0.9667 0.8763 G=T,T=C NA 4 NA
rs74573628 chr17:43982961 (T/C) 0.2396 -369170 0.9667 0.8763 G=T,T=C NA 4 NA
rs77084869 chr17:43982903 (A/G) 0.2396 -369228 0.9667 0.8763 G=A,T=G NA 5 NA
rs62056804 chr17:43982286 (C/T) 0.2396 -369845 0.9667 0.8763 G=C,T=T NA 4 NA
rs62056803 chr17:43982159 (A/G) 0.2396 -369972 0.9667 0.8763 G=A,T=G NA 5 NA
rs367820416 chr17:43982069 (T/G) 0.2396 -370062 0.9667 0.8763 G=T,T=G NA 6 NA
rs112275277 chr17:43981958 (C/T) 0.2396 -370173 0.9667 0.8763 G=C,T=T 8 5 NA
rs113029914 chr17:43981831 (A/T) 0.2396 -370300 0.9667 0.8763 G=A,T=T 8 5 NA
rs113589236 chr17:43981795 (G/A) 0.2396 -370336 0.9667 0.8763 G=G,T=A 6 5 NA
rs111689007 chr17:43981103 (C/A) 0.2396 -371028 0.9667 0.8763 G=C,T=A 4 7 NA
rs112003140 chr17:43980998 (G/A) 0.2396 -371133 0.9667 0.8763 G=G,T=A 7 5 NA
rs62056802 chr17:43980762 (A/G) 0.2396 -371369 0.9667 0.8763 G=A,T=G NA 4 NA
rs1984937 chr17:43980530 (A/C) 0.2396 -371601 0.9667 0.8763 G=A,T=C NA 1d NA
rs2082068 chr17:43979971 (C/T) 0.2396 -372160 0.9667 0.8763 G=C,T=T NA 1d NA
rs2099151 chr17:43979822 (A/T) 0.2396 -372309 0.9667 0.8763 G=A,T=T NA 1f NA
rs113834264 chr17:43979622 (G/A) 0.2396 -372509 0.9667 0.8763 G=G,T=A NA 5 NA
rs62056801 chr17:43979504 (G/A) 0.2396 -372627 0.9667 0.8763 G=G,T=A NA 5 NA
rs62056800 chr17:43979468 (T/A) 0.2396 -372663 0.9667 0.8763 G=T,T=A NA 5 NA
rs1467963 chr17:43978934 (T/G) 0.2396 -373197 0.9667 0.8763 G=T,T=G NA 2b NA
rs1560311 chr17:43978625 (T/C) 0.2396 -373506 0.9667 0.8763 G=T,T=C NA 4 NA
rs1467962 chr17:43978604 (A/G) 0.2396 -373527 0.9667 0.8763 G=A,T=G NA 2b NA
rs1560310 chr17:43978534 (G/A) 0.2396 -373597 0.9667 0.8763 G=G,T=A NA 1f NA
rs55823844 chr17:43978320 (G/A) 0.2396 -373811 0.9667 0.8763 G=G,T=A NA 4 NA
rs55841786 chr17:43978308 (T/C) 0.2396 -373823 0.9667 0.8763 G=T,T=C NA 4 NA
rs56306380 chr17:43978306 (G/A) 0.2396 -373825 0.9667 0.8763 G=G,T=A NA 4 NA
rs55691306 chr17:43978295 (G/C) 0.2396 -373836 0.9667 0.8763 G=G,T=C NA 4 NA
rs62056796 chr17:43978120 (A/G) 0.2396 -374011 0.9667 0.8763 G=A,T=G NA 4 NA
rs62056795 chr17:43978041 (C/T) 0.2396 -374090 0.9667 0.8763 G=C,T=T NA 5 NA
rs1864325 chr17:43977827 (C/T) 0.2396 -374304 0.9667 0.8763 G=C,T=T NA 1f NA
rs1864324 chr17:43977702 (C/T) 0.2396 -374429 0.9667 0.8763 G=C,T=T NA 5 NA
rs62056794 chr17:43977049 (A/G) 0.2396 -375082 0.9667 0.8763 G=A,T=G NA 4 NA
rs62056793 chr17:43977018 (A/G) 0.2396 -375113 0.9667 0.8763 G=A,T=G NA 4 NA
rs62056792 chr17:43976644 (G/A) 0.2396 -375487 0.9667 0.8763 G=G,T=A NA 5 NA
rs77561671 chr17:43976627 (G/T) 0.2396 -375504 0.9667 0.8763 G=G,T=T NA 5 NA
rs62056791 chr17:43976064 (T/C) 0.2396 -376067 0.9667 0.8763 G=T,T=C NA 4 NA
rs62056790 chr17:43975417 (G/A) 0.2396 -376714 0.9667 0.8763 G=G,T=A 7 2b NA
rs62056789 chr17:43975415 (A/C) 0.2396 -376716 0.9667 0.8763 G=A,T=C 7 2b NA
rs62056786 chr17:43975285 (T/C) 0.2396 -376846 0.9667 0.8763 G=T,T=C 8 2b NA
rs62056785 chr17:43975263 (T/C) 0.2396 -376868 0.9667 0.8763 G=T,T=C 8 2b NA
rs62056784 chr17:43974889 (C/G) 0.2396 -377242 0.9667 0.8763 G=C,T=G NA 4 NA
rs62056783 chr17:43974549 (G/C) 0.2396 -377582 0.9667 0.8763 G=G,T=C NA 4 NA
rs113161176 chr17:43974354 (G/A) 0.2396 -377777 0.9667 0.8763 G=G,T=A 9 4 NA
. chr17:43974343 (CGC/-) 0.2396 -377788 0.9667 0.8763 G=CGC,T=- NA . .
rs62056782 chr17:43974230 (C/T) 0.2396 -377901 0.9667 0.8763 G=C,T=T NA 4 NA
rs74496580 chr17:43974065 (C/A) 0.2396 -378066 0.9667 0.8763 G=C,T=A NA 4 NA
rs62056781 chr17:43973899 (T/C) 0.2396 -378232 0.9667 0.8763 G=T,T=C NA 2b NA
rs62056780 chr17:43973652 (C/T) 0.2396 -378479 0.9667 0.8763 G=C,T=T NA 3a NA
rs78720789 chr17:43973413 (A/G) 0.2396 -378718 0.9667 0.8763 G=A,T=G NA 3a NA
rs113347741 chr17:43973408 (C/T) 0.2396 -378723 0.9667 0.8763 G=C,T=T NA 4 NA
rs76324150 chr17:43973233 (C/T) 0.2396 -378898 0.9667 0.8763 G=C,T=T NA 2b NA
rs111972148 chr17:43973121 (G/C) 0.2396 -379010 0.9667 0.8763 G=G,T=C NA 2a NA
rs74548327 chr17:43973080 (A/G) 0.2396 -379051 0.9667 0.8763 G=A,T=G NA 4 NA
rs74457229 chr17:43972581 (C/T) 0.2396 -379550 0.9667 0.8763 G=C,T=T NA 4 NA
rs11575896 chr17:43972142 (G/A) 0.2396 -379989 0.9667 0.8763 G=G,T=A NA 4 NA
rs144722105 chr17:43972025 (C/-) 0.2396 -380106 0.9667 0.8763 G=C,T=- NA . NA
rs62056779 chr17:43971937 (C/A) 0.2396 -380194 0.9667 0.8763 G=C,T=A NA 2b NA
rs11575895 chr17:43971785 (A/G) 0.2396 -380346 0.9667 0.8763 G=A,T=G NA 2a NA
rs62056778 chr17:43971604 (C/G) 0.2396 -380527 0.9667 0.8763 G=C,T=G NA 4 NA
rs80233201 chr17:43971481 (T/C) 0.2396 -380650 0.9667 0.8763 G=T,T=C NA 4 NA
rs76594404 chr17:43971457 (G/C) 0.2396 -380674 0.9667 0.8763 G=G,T=C NA 2a NA
rs138325961 chr17:43971238 (-/TAGATACATCA) 0.2396 -380893 0.9667 0.8763 G=-,T=TAGATACATCA NA . NA
rs1597787241 chr17:43971206 (TAATT/-) 0.2396 -380925 0.9667 0.8763 G=TAATT,T=- NA . NA
rs17691610 chr17:43970662 (G/T) 0.2396 -381469 0.9667 0.8763 G=G,T=T NA 1f NA
rs62056777 chr17:43970303 (G/A) 0.2396 -381828 0.9667 0.8763 G=G,T=A NA 5 NA
rs17770343 chr17:43970154 (T/C) 0.2396 -381977 0.9667 0.8763 G=T,T=C NA 1f NA
rs78729125 chr17:43970108 (C/A) 0.2396 -382023 0.9667 0.8763 G=C,T=A NA 6 NA
rs146712066 chr17:43970012 (-/AG) 0.2396 -382119 0.9667 0.8763 G=-,T=AG NA . NA
rs62056776 chr17:43969995 (C/T) 0.2396 -382136 0.9667 0.8763 G=C,T=T NA 6 NA
rs62056775 chr17:43969952 (T/C) 0.2396 -382179 0.9667 0.8763 G=T,T=C NA 7 NA
rs62056774 chr17:43969901 (G/A) 0.2396 -382230 0.9667 0.8763 G=G,T=A NA 7 NA
rs62056773 chr17:43969833 (A/G) 0.2396 -382298 0.9667 0.8763 G=A,T=G NA 6 NA
rs17770337 chr17:43969779 (G/T) 0.2396 -382352 0.9667 0.8763 G=G,T=T NA 7 NA
rs62056761 chr17:43969686 (T/A) 0.2396 -382445 0.9667 0.8763 G=T,T=A NA 6 NA
rs2062938307 chr17:43969258 (-/C) 0.2396 -382873 0.9667 0.8763 G=-,T=C NA . NA
rs17691556 chr17:43969168 (T/A) 0.2396 -382963 0.9667 0.8763 G=T,T=A NA 1f NA
rs17770296 chr17:43969136 (C/T) 0.2396 -382995 0.9667 0.8763 G=C,T=T NA 1f NA
rs55877243 chr17:43969019 (T/C) 0.2396 -383112 0.9667 0.8763 G=T,T=C NA 5 NA
rs55960528 chr17:43968994 (T/C) 0.2396 -383137 0.9667 0.8763 G=T,T=C NA 5 NA
rs55895732 chr17:43968937 (T/C) 0.2396 -383194 0.9667 0.8763 G=T,T=C NA 5 NA
rs55943606 chr17:43968874 (A/G) 0.2396 -383257 0.9667 0.8763 G=A,T=G NA 5 NA
rs62056760 chr17:43968572 (G/A) 0.2396 -383559 0.9667 0.8763 G=G,T=A NA 7 NA
rs17691508 chr17:43968463 (C/G) 0.2396 -383668 0.9667 0.8763 G=C,T=G NA 1f NA
rs17691466 chr17:43968219 (A/G) 0.2396 -383912 0.9667 0.8763 G=A,T=G NA 1f NA
rs79193046 chr17:43967562 (T/C) 0.2396 -384569 0.9667 0.8763 G=T,T=C NA 2b NA
rs62055559 chr17:43967138 (T/G) 0.2396 -384993 0.9667 0.8763 G=T,T=G NA 2b NA
rs62055558 chr17:43966955 (A/G) 0.2396 -385176 0.9667 0.8763 G=A,T=G NA 2b NA
rs62055557 chr17:43966795 (C/A) 0.2396 -385336 0.9667 0.8763 G=C,T=A NA 5 NA
rs62055556 chr17:43966749 (T/C) 0.2396 -385382 0.9667 0.8763 G=T,T=C NA 5 NA
rs111941646 chr17:43966608 (A/T) 0.2396 -385523 0.9667 0.8763 G=A,T=T NA 6 NA
rs62055555 chr17:43966282 (G/T) 0.2396 -385849 0.9667 0.8763 G=G,T=T NA 5 NA
rs62055554 chr17:43966260 (A/G) 0.2396 -385871 0.9667 0.8763 G=A,T=G NA 5 NA
rs62055553 chr17:43966178 (C/A) 0.2396 -385953 0.9667 0.8763 G=C,T=A NA 7 NA
rs62055552 chr17:43965955 (A/G) 0.2396 -386176 0.9667 0.8763 G=A,T=G NA 4 NA
rs62055551 chr17:43965687 (C/G) 0.2396 -386444 0.9667 0.8763 G=C,T=G NA 4 NA
rs62055550 chr17:43965680 (G/A) 0.2396 -386451 0.9667 0.8763 G=G,T=A NA 3a NA
rs62055549 chr17:43965595 (G/C) 0.2396 -386536 0.9667 0.8763 G=G,T=C NA 5 NA
. chr17:43965429 (C/-) 0.2396 -386702 0.9667 0.8763 G=C,T=- NA . .
rs113327263 chr17:43965063 (T/C) 0.2396 -387068 0.9667 0.8763 G=T,T=C NA 5 NA
rs62055548 chr17:43964899 (A/G) 0.2396 -387232 0.9667 0.8763 G=A,T=G NA 5 NA
rs62055547 chr17:43964755 (C/T) 0.2396 -387376 0.9667 0.8763 G=C,T=T NA 5 NA
rs62055546 chr17:43964567 (A/C) 0.2396 -387564 0.9667 0.8763 G=A,T=C NA 5 NA
rs62055545 chr17:43964561 (C/T) 0.2396 -387570 0.9667 0.8763 G=C,T=T NA 5 NA
rs17691449 chr17:43964283 (G/C) 0.2396 -387848 0.9667 0.8763 G=G,T=C NA 1f NA
rs17770186 chr17:43964191 (C/A) 0.2396 -387940 0.9667 0.8763 G=C,T=A NA 1f NA
rs17770150 chr17:43964163 (G/A) 0.2396 -387968 0.9667 0.8763 G=G,T=A NA 1d NA
rs17770120 chr17:43963943 (C/A) 0.2396 -388188 0.9667 0.8763 G=C,T=A NA 1f NA
rs62055542 chr17:43963844 (C/T) 0.2396 -388287 0.9667 0.8763 G=C,T=T NA 4 NA
rs112425426 chr17:43963416 (C/G) 0.2396 -388715 0.9667 0.8763 G=C,T=G NA 6 NA
rs80254317 chr17:43963282 (C/G) 0.2396 -388849 0.9667 0.8763 G=C,T=G NA 6 NA
rs74863825 chr17:43963120 (C/T) 0.2396 -389011 0.9667 0.8763 G=C,T=T NA 5 NA
rs77129180 chr17:43963046 (G/A) 0.2396 -389085 0.9667 0.8763 G=G,T=A NA 5 NA
rs77426526 chr17:43962982 (G/A) 0.2396 -389149 0.9667 0.8763 G=G,T=A NA 5 NA
rs62055541 chr17:43962017 (G/C) 0.2396 -390114 0.9667 0.8763 G=G,T=C NA 7 NA
rs17770108 chr17:43961292 (G/T) 0.2396 -390839 0.9667 0.8763 G=G,T=T NA 7 NA
rs62055540 chr17:43961142 (T/C) 0.2396 -390989 0.9667 0.8763 G=T,T=C NA 5 NA
rs62055539 chr17:43961044 (A/G) 0.2396 -391087 0.9667 0.8763 G=A,T=G NA 5 NA
rs62055538 chr17:43960997 (T/C) 0.2396 -391134 0.9667 0.8763 G=T,T=C NA 5 NA
rs56301449 chr17:43960918 (T/C) 0.2396 -391213 0.9667 0.8763 G=T,T=C NA 5 NA
rs56338487 chr17:43960812 (A/T) 0.2396 -391319 0.9667 0.8763 G=A,T=T NA 5 NA
rs56194412 chr17:43960600 (T/C) 0.2396 -391531 0.9667 0.8763 G=T,T=C NA 5 NA
rs55767267 chr17:43960325 (T/C) 0.2396 -391806 0.9667 0.8763 G=T,T=C NA 5 NA
rs56365901 chr17:43960323 (A/G) 0.2396 -391808 0.9667 0.8763 G=A,T=G NA 5 NA
rs55937610 chr17:43960283 (A/G) 0.2396 -391848 0.9667 0.8763 G=A,T=G NA 5 NA
rs79580365 chr17:43960172 (C/T) 0.2396 -391959 0.9667 0.8763 G=C,T=T NA 5 NA
rs62055529 chr17:43960020 (A/G) 0.2396 -392111 0.9667 0.8763 G=A,T=G NA 5 NA
rs2019822 chr17:43959918 (T/A) 0.2396 -392213 0.9667 0.8763 G=T,T=A NA 1f NA
rs2006305 chr17:43959752 (A/T) 0.2396 -392379 0.9667 0.8763 G=A,T=T NA 6 NA
rs2019816 chr17:43959661 (G/A) 0.2396 -392470 0.9667 0.8763 G=G,T=A NA 5 NA
rs56387391 chr17:43959261 (G/A) 0.2396 -392870 0.9667 0.8763 G=G,T=A NA 5 NA
rs55975673 chr17:43959113 (A/G) 0.2396 -393018 0.9667 0.8763 G=A,T=G NA 5 NA
rs56343551 chr17:43959092 (G/T) 0.2396 -393039 0.9667 0.8763 G=G,T=T NA 5 NA
rs112915466 chr17:43958744 (A/G) 0.2396 -393387 0.9667 0.8763 G=A,T=G NA 3a NA
rs62055525 chr17:43958736 (G/A) 0.2396 -393395 0.9667 0.8763 G=G,T=A NA 4 NA
rs55711631 chr17:43958431 (T/C) 0.2396 -393700 0.9667 0.8763 G=T,T=C NA 5 NA
. chr17:43958207 (-/AAAAAAAT) 0.2396 -393924 0.9667 0.8763 G=-,T=AAAAAAAT NA . .
rs55944735 chr17:43958172 (A/G) 0.2396 -393959 0.9667 0.8763 G=A,T=G NA 7 NA
rs55876817 chr17:43958139 (A/C) 0.2396 -393992 0.9667 0.8763 G=A,T=C NA 7 NA
rs55721252 chr17:43958099 (T/C) 0.2396 -394032 0.9667 0.8763 G=T,T=C NA 5 NA
rs56249780 chr17:43957328 (C/T) 0.2396 -394803 0.9667 0.8763 G=C,T=T NA 7 NA
rs56101773 chr17:43957269 (T/C) 0.2396 -394862 0.9667 0.8763 G=T,T=C NA 7 NA
rs55894109 chr17:43957221 (C/T) 0.2396 -394910 0.9667 0.8763 G=C,T=T NA 7 NA
rs55653657 chr17:43956778 (A/G) 0.2396 -395353 0.9667 0.8763 G=A,T=G NA 7 NA
rs55768605 chr17:43956734 (C/A) 0.2396 -395397 0.9667 0.8763 G=C,T=A NA 5 NA
rs56364632 chr17:43956642 (T/C) 0.2396 -395489 0.9667 0.8763 G=T,T=C NA 4 NA
rs62055518 chr17:43956505 (A/C) 0.2396 -395626 0.9667 0.8763 G=A,T=C NA 5 NA
rs62055517 chr17:43956425 (C/T) 0.2396 -395706 0.9667 0.8763 G=C,T=T NA 5 NA
rs62055516 chr17:43956390 (T/C) 0.2396 -395741 0.9667 0.8763 G=T,T=C NA 5 NA
rs62055515 chr17:43956370 (G/T) 0.2396 -395761 0.9667 0.8763 G=G,T=T NA 4 NA
rs17691328 chr17:43955487 (C/T) 0.2396 -396644 0.9667 0.8763 G=C,T=T NA 1f NA
rs55905252 chr17:43955365 (C/A) 0.2396 -396766 0.9667 0.8763 G=C,T=A NA 3a NA
rs113414067 chr17:43955093 (T/C) 0.2396 -397038 0.9667 0.8763 G=T,T=C 6 4 NA
rs4441322 chr17:43955030 (A/G) 0.2396 -397101 0.9667 0.8763 G=A,T=G NA 1d NA
. chr17:43954982 (TCTCTTCCTCA/-) 0.2396 -397149 0.9667 0.8763 G=TCTCTTCCTCA,T=- NA . .
rs916793 chr17:43954686 (G/A) 0.2396 -397445 0.9667 0.8763 G=G,T=A NA 1f NA
rs62055502 chr17:43954284 (G/A) 0.2396 -397847 0.9667 0.8763 G=G,T=A NA 4 NA
rs62055501 chr17:43954227 (G/A) 0.2396 -397904 0.9667 0.8763 G=G,T=A NA 3a NA
rs62055500 chr17:43954134 (G/A) 0.2396 -397997 0.9667 0.8763 G=G,T=A NA 2c NA
rs62055499 chr17:43953991 (C/G) 0.2396 -398140 0.9667 0.8763 G=C,T=G NA 4 NA
rs62055498 chr17:43953814 (G/A) 0.2396 -398317 0.9667 0.8763 G=G,T=A NA 3a NA
rs2214258 chr17:43953719 (G/C) 0.2396 -398412 0.9667 0.8763 G=G,T=C NA 4 NA
rs3919455 chr17:43953707 (C/T) 0.2396 -398424 0.9667 0.8763 G=C,T=T NA 4 NA
rs2188888 chr17:43953695 (T/C) 0.2396 -398436 0.9667 0.8763 G=T,T=C NA 4 NA
rs62055497 chr17:43953529 (A/G) 0.2396 -398602 0.9667 0.8763 G=A,T=G NA 5 NA
rs62055496 chr17:43953307 (C/T) 0.2396 -398824 0.9667 0.8763 G=C,T=T NA 2b NA
rs111321973 chr17:43953170 (C/T) 0.2396 -398961 0.9667 0.8763 G=C,T=T 5 5 NA
rs80348388 chr17:43952634 (A/T) 0.2396 -399497 0.9667 0.8763 G=A,T=T NA 5 NA
rs2055796 chr17:43952191 (A/T) 0.2396 -399940 0.9667 0.8763 G=A,T=T NA 5 NA
rs2055795 chr17:43951995 (C/T) 0.2396 -400136 0.9667 0.8763 G=C,T=T NA 5 NA
rs2055794 chr17:43951717 (G/A) 0.2396 -400414 0.9667 0.8763 G=G,T=A NA 1f NA
. chr17:43951599 (AGAT/-) 0.2396 -400532 0.9667 0.8763 G=AGAT,T=- NA . .
rs62055492 chr17:43951345 (C/A) 0.2396 -400786 0.9667 0.8763 G=C,T=A NA 4 NA
rs34416056 chr17:43951220 (T/G) 0.2396 -400911 0.9667 0.8763 G=T,T=G NA 2b NA
rs62055491 chr17:43951120 (T/C) 0.2396 -401011 0.9667 0.8763 G=T,T=C NA 4 NA
rs62055490 chr17:43950533 (A/G) 0.2396 -401598 0.9667 0.8763 G=A,T=G NA 7 NA
rs2062786865 chr17:43950444 (A/-) 0.2396 -401687 0.9667 0.8763 G=A,T=- NA . NA
rs62055489 chr17:43950441 (C/A) 0.2396 -401690 0.9667 0.8763 G=C,T=A NA 6 NA
rs62055488 chr17:43950394 (C/T) 0.2396 -401737 0.9667 0.8763 G=C,T=T NA 7 NA
rs2158072 chr17:43950195 (T/C) 0.2396 -401936 0.9667 0.8763 G=T,T=C NA 1f NA
rs2106784 chr17:43949892 (C/T) 0.2396 -402239 0.9667 0.8763 G=C,T=T NA 1f NA
rs34097347 chr17:43949448 (C/A) 0.2396 -402683 0.9667 0.8763 G=C,T=A NA 1f NA
rs62055486 chr17:43949092 (T/G) 0.2396 -403039 0.9667 0.8763 G=T,T=G NA 4 NA
rs111644193 chr17:43949008 (C/T) 0.2396 -403123 0.9667 0.8763 G=C,T=T NA 3a NA
rs55967721 chr17:43948977 (G/A) 0.2396 -403154 0.9667 0.8763 G=G,T=A NA 6 NA
rs55673340 chr17:43948733 (C/T) 0.2396 -403398 0.9667 0.8763 G=C,T=T NA 5 NA
rs78238042 chr17:43948159 (G/A) 0.2396 -403972 0.9667 0.8763 G=G,T=A NA 2b NA
rs62055483 chr17:43948040 (C/T) 0.2396 -404091 0.9667 0.8763 G=C,T=T NA 4 NA
rs56289364 chr17:43947928 (A/G) 0.2396 -404203 0.9667 0.8763 G=A,T=G NA 4 NA
rs56398500 chr17:43947488 (A/G) 0.2396 -404643 0.9667 0.8763 G=A,T=G NA 4 NA
rs67983220 chr17:43947176 (C/-) 0.2396 -404955 0.9667 0.8763 G=C,T=- NA . .
rs75676226 chr17:43947171 (G/A) 0.2396 -404960 0.9667 0.8763 G=G,T=A NA 4 NA
rs757055 chr17:43946875 (C/T) 0.2396 -405256 0.9667 0.8763 G=C,T=T NA 6 NA
rs739642 chr17:43946838 (C/A) 0.2396 -405293 0.9667 0.8763 G=C,T=A NA 7 NA
rs739643 chr17:43946707 (T/C) 0.2396 -405424 0.9667 0.8763 G=T,T=C NA 6 NA
rs2316774 chr17:43946642 (T/C) 0.2396 -405489 0.9667 0.8763 G=T,T=C NA 6 NA
rs2316773 chr17:43946536 (C/T) 0.2396 -405595 0.9667 0.8763 G=C,T=T NA 7 NA
rs1078830 chr17:43946112 (T/C) 0.2396 -406019 0.9667 0.8763 G=T,T=C NA 1d NA
rs62055478 chr17:43945938 (C/T) 0.2396 -406193 0.9667 0.8763 G=C,T=T NA 4 NA
rs2316771 chr17:43945931 (T/C) 0.2396 -406200 0.9667 0.8763 G=T,T=C NA 4 NA
rs78637438 chr17:43945855 (G/A) 0.2396 -406276 0.9667 0.8763 G=G,T=A NA 3a NA
rs62055476 chr17:43945495 (A/G) 0.2396 -406636 0.9667 0.8763 G=A,T=G NA 5 NA
rs62055475 chr17:43945106 (T/C) 0.2396 -407025 0.9667 0.8763 G=T,T=C NA 4 NA
rs12150516 chr17:43944519 (C/T) 0.2396 -407612 0.9667 0.8763 G=C,T=T NA 1f NA
rs12150223 chr17:43944204 (T/C) 0.2396 -407927 0.9667 0.8763 G=T,T=C NA 5 NA
rs55781174 chr17:43944158 (C/T) 0.2396 -407973 0.9667 0.8763 G=C,T=T NA 4 NA
rs56036719 chr17:43943974 (C/T) 0.2396 -408157 0.9667 0.8763 G=C,T=T NA 4 NA
rs56327054 chr17:43943957 (G/C) 0.2396 -408174 0.9667 0.8763 G=G,T=C NA 4 NA
rs62055471 chr17:43943755 (T/C) 0.2396 -408376 0.9667 0.8763 G=T,T=C NA 5 NA
rs62055470 chr17:43943657 (A/G) 0.2396 -408474 0.9667 0.8763 G=A,T=G NA 5 NA
rs62055469 chr17:43943655 (A/C) 0.2396 -408476 0.9667 0.8763 G=A,T=C NA 5 NA
rs62055468 chr17:43943000 (A/C) 0.2396 -409131 0.9667 0.8763 G=A,T=C NA 4 NA
rs62055467 chr17:43942820 (T/C) 0.2396 -409311 0.9667 0.8763 G=T,T=C NA 6 NA
rs62055466 chr17:43942656 (G/A) 0.2396 -409475 0.9667 0.8763 G=G,T=A NA 5 NA
rs62055465 chr17:43942046 (T/A) 0.2396 -410085 0.9667 0.8763 G=T,T=A NA 5 NA
rs62055464 chr17:43941858 (T/G) 0.2396 -410273 0.9667 0.8763 G=T,T=G NA 5 NA
rs75690239 chr17:43941710 (C/T) 0.2396 -410421 0.9667 0.8763 G=C,T=T NA 5 NA
rs77652965 chr17:43941608 (C/G) 0.2396 -410523 0.9667 0.8763 G=C,T=G NA 5 NA
rs62055463 chr17:43941491 (A/G) 0.2396 -410640 0.9667 0.8763 G=A,T=G NA 5 NA
rs62055462 chr17:43941476 (A/C) 0.2396 -410655 0.9667 0.8763 G=A,T=C NA 5 NA
rs62055461 chr17:43941350 (C/T) 0.2396 -410781 0.9667 0.8763 G=C,T=T NA 3a NA
rs62055460 chr17:43940825 (G/C) 0.2396 -411306 0.9667 0.8763 G=G,T=C NA 5 NA
rs62054859 chr17:43940685 (G/A) 0.2396 -411446 0.9667 0.8763 G=G,T=A NA 4 NA
rs79406732 chr17:43940497 (C/T) 0.2396 -411634 0.9667 0.8763 G=C,T=T NA 5 NA
rs62054858 chr17:43940188 (T/C) 0.2396 -411943 0.9667 0.8763 G=T,T=C NA 5 NA
rs79412431 chr17:43940021 (G/A) 0.2396 -412110 0.9667 0.8763 G=G,T=A NA 3a NA
rs74944644 chr17:43940020 (T/C) 0.2396 -412111 0.9667 0.8763 G=T,T=C NA 3a NA
rs75210307 chr17:43940012 (T/C) 0.2396 -412119 0.9667 0.8763 G=T,T=C NA 4 NA
rs62054857 chr17:43939936 (G/A) 0.2396 -412195 0.9667 0.8763 G=G,T=A NA 4 NA
rs56299858 chr17:43939659 (G/A) 0.2396 -412472 0.9667 0.8763 G=G,T=A NA 4 NA
rs55719714 chr17:43939638 (G/A) 0.2396 -412493 0.9667 0.8763 G=G,T=A NA 3a NA
rs56227067 chr17:43939609 (A/T) 0.2396 -412522 0.9667 0.8763 G=A,T=T NA 4 NA
rs56249080 chr17:43939432 (G/T) 0.2396 -412699 0.9667 0.8763 G=G,T=T NA 4 NA
rs56026232 chr17:43939399 (A/C) 0.2396 -412732 0.9667 0.8763 G=A,T=C NA 5 NA
rs56100710 chr17:43939395 (A/T) 0.2396 -412736 0.9667 0.8763 G=A,T=T NA 7 NA
rs56026524 chr17:43939389 (C/T) 0.2396 -412742 0.9667 0.8763 G=C,T=T NA 7 NA
rs56347602 chr17:43939255 (T/C) 0.2396 -412876 0.9667 0.8763 G=T,T=C NA 5 NA
rs55673092 chr17:43938882 (G/A) 0.2396 -413249 0.9667 0.8763 G=G,T=A NA 4 NA
rs55646970 chr17:43938796 (A/G) 0.2396 -413335 0.9667 0.8763 G=A,T=G NA 4 NA
rs62054846 chr17:43938634 (A/G) 0.2396 -413497 0.9667 0.8763 G=A,T=G NA 3a NA
rs76329216 chr17:43938499 (G/A) 0.2396 -413632 0.9667 0.8763 G=G,T=A NA 5 NA
rs74872829 chr17:43938394 (A/G) 0.2396 -413737 0.9667 0.8763 G=A,T=G NA 5 NA
rs55888391 chr17:43938107 (A/G) 0.2396 -414024 0.9667 0.8763 G=A,T=G NA 4 NA
rs77489223 chr17:43937736 (C/T) 0.2396 -414395 0.9667 0.8763 G=C,T=T NA 5 NA
rs77625338 chr17:43937671 (C/T) 0.2396 -414460 0.9667 0.8763 G=C,T=T NA 7 NA
rs79889833 chr17:43937633 (A/G) 0.2396 -414498 0.9667 0.8763 G=A,T=G NA 7 NA
rs75945623 chr17:43937505 (C/T) 0.2396 -414626 0.9667 0.8763 G=C,T=T NA 5 NA
rs76627340 chr17:43937460 (G/A) 0.2396 -414671 0.9667 0.8763 G=G,T=A NA 5 NA
rs62054844 chr17:43937333 (T/G) 0.2396 -414798 0.9667 0.8763 G=T,T=G NA 5 NA
rs62054843 chr17:43937184 (T/C) 0.2396 -414947 0.9667 0.8763 G=T,T=C NA 5 NA
rs62054842 chr17:43937162 (C/T) 0.2396 -414969 0.9667 0.8763 G=C,T=T NA 5 NA
rs62054841 chr17:43937104 (G/A) 0.2396 -415027 0.9667 0.8763 G=G,T=A NA 5 NA
rs62054840 chr17:43936812 (G/A) 0.2396 -415319 0.9667 0.8763 G=G,T=A NA 7 NA
rs62054839 chr17:43936804 (A/G) 0.2396 -415327 0.9667 0.8763 G=A,T=G NA 7 NA
rs56136075 chr17:43936298 (C/A) 0.2396 -415833 0.9667 0.8763 G=C,T=A NA 7 NA
rs55886302 chr17:43936011 (A/G) 0.2396 -416120 0.9667 0.8763 G=A,T=G NA 3a NA
rs55996632 chr17:43935888 (C/T) 0.2396 -416243 0.9667 0.8763 G=C,T=T NA 4 NA
rs10445370 chr17:43935118 (G/A) 0.2396 -417013 0.9667 0.8763 G=G,T=A NA 6 NA
rs10445336 chr17:43934948 (A/G) 0.2396 -417183 0.9667 0.8763 G=A,T=G NA 7 NA
rs10445335 chr17:43934896 (T/A) 0.2396 -417235 0.9667 0.8763 G=T,T=A NA 7 NA
rs10445334 chr17:43934826 (T/G) 0.2396 -417305 0.9667 0.8763 G=T,T=G NA 6 NA
rs10445369 chr17:43934776 (A/G) 0.2396 -417355 0.9667 0.8763 G=A,T=G NA 7 NA
rs62054835 chr17:43934672 (A/C) 0.2396 -417459 0.9667 0.8763 G=A,T=C 5 7 NA
rs112588484 chr17:43934587 (T/-) 0.2396 -417544 0.9667 0.8763 G=T,T=- NA . NA
rs62054834 chr17:43934314 (T/C) 0.2396 -417817 0.9667 0.8763 G=T,T=C NA 7 NA
rs113093579 chr17:43934116 (T/G) 0.2396 -418015 0.9667 0.8763 G=T,T=G 5 7 NA
rs111962225 chr17:43934016 (G/C) 0.2396 -418115 0.9667 0.8763 G=G,T=C 8 6 NA
. chr17:43933956 (-/TGTTTGTTTGTT) 0.2396 -418175 0.9667 0.8763 G=-,T=TGTTTGTTTGTT NA . .
rs76563578 chr17:43933879 (C/G) 0.2396 -418252 0.9667 0.8763 G=C,T=G 8 5 NA
rs62054831 chr17:43932381 (C/T) 0.2396 -419750 0.9667 0.8763 G=C,T=T NA 6 NA
rs113856644 chr17:43932277 (G/A) 0.2396 -419854 0.9667 0.8763 G=G,T=A 4 7 NA
rs55751924 chr17:43932155 (A/G) 0.2396 -419976 0.9667 0.8763 G=A,T=G NA 6 NA
rs56254732 chr17:43932049 (C/T) 0.2396 -420082 0.9667 0.8763 G=C,T=T NA 3a NA
rs55942528 chr17:43932028 (A/G) 0.2396 -420103 0.9667 0.8763 G=A,T=G NA 3a NA
rs56146262 chr17:43931907 (C/A) 0.2396 -420224 0.9667 0.8763 G=C,T=A NA 2b NA
rs17690987 chr17:43931626 (T/C) 0.2396 -420505 0.9667 0.8763 G=T,T=C NA 3a NA
rs56288604 chr17:43931380 (A/G) 0.2396 -420751 0.9667 0.8763 G=A,T=G NA 4 NA
rs56329743 chr17:43931245 (G/A) 0.2396 -420886 0.9667 0.8763 G=G,T=A NA 2b NA
rs56026128 chr17:43931244 (G/C) 0.2396 -420887 0.9667 0.8763 G=G,T=C NA 2b NA
rs2873269 chr17:43931122 (C/T) 0.2396 -421009 0.9667 0.8763 G=C,T=T NA 1f NA
rs4340365 chr17:43930980 (C/T) 0.2396 -421151 0.9667 0.8763 G=C,T=T NA 4 NA
rs2873268 chr17:43930955 (G/A) 0.2396 -421176 0.9667 0.8763 G=G,T=A NA 4 NA
rs2316769 chr17:43930798 (A/G) 0.2396 -421333 0.9667 0.8763 G=A,T=G NA 4 NA
rs79589869 chr17:43930238 (C/A) 0.2396 -421893 0.9667 0.8763 G=C,T=A NA 4 NA
rs62054824 chr17:43929992 (C/T) 0.2396 -422139 0.9667 0.8763 G=C,T=T NA 4 NA
rs17690679 chr17:43924803 (A/G) 0.2396 -427328 0.9667 0.8763 G=A,T=G NA 1f NA
rs55943825 chr17:43924776 (C/T) 0.2396 -427355 0.9667 0.8763 G=C,T=T NA 2b NA
rs17690661 chr17:43924521 (G/A) 0.2396 -427610 0.9667 0.8763 G=G,T=A NA 1f NA
rs12373140 chr17:43924231 (G/A) 0.2396 -427900 0.9667 0.8763 G=G,T=A NA 5 synonymous
rs12373124 chr17:43924219 (T/C) 0.2396 -427912 0.9667 0.8763 G=T,T=C NA 1f synonymous
rs12373142 chr17:43924200 (C/G) 0.2396 -427931 0.9667 0.8763 G=C,T=G NA 1f missense
rs12373139 chr17:43924130 (G/A) 0.2396 -428001 0.9667 0.8763 G=G,T=A NA 1f missense
rs12373123 chr17:43924073 (T/C) 0.2396 -428058 0.9667 0.8763 G=T,T=C NA 1f missense
rs11079725 chr17:43923934 (T/C) 0.2396 -428197 0.9667 0.8763 G=T,T=C NA 1f synonymous
rs12185235 chr17:43923703 (C/T) 0.2396 -428428 0.9667 0.8763 G=C,T=T NA 1f synonymous
rs12185268 chr17:43923683 (A/G) 0.2396 -428448 0.9667 0.8763 G=A,T=G NA 1f missense
rs62054815 chr17:43923266 (G/A) 0.2396 -428865 0.9667 0.8763 G=G,T=A NA 5 missense
rs62621252 chr17:43922942 (T/C) 0.2396 -429189 0.9667 0.8763 G=T,T=C NA 5 missense
rs17763634 chr17:43921754 (T/C) 0.2396 -430377 0.9667 0.8763 G=T,T=C NA 1f NA
rs62054814 chr17:43921572 (T/A) 0.2396 -430559 0.9667 0.8763 G=T,T=A NA 5 NA
rs17763596 chr17:43921210 (G/T) 0.2396 -430921 0.9667 0.8763 G=G,T=T NA 1f NA
rs17690326 chr17:43920974 (T/C) 0.2396 -431157 0.9667 0.8763 G=T,T=C NA 1f NA
rs55718212 chr17:43920411 (T/C) 0.2396 -431720 0.9667 0.8763 G=T,T=C NA 5 NA
rs56354807 chr17:43920378 (C/T) 0.2396 -431753 0.9667 0.8763 G=C,T=T NA 5 NA
rs56233672 chr17:43920300 (T/C) 0.2396 -431831 0.9667 0.8763 G=T,T=C NA 5 NA
rs56166546 chr17:43920219 (AAG/-) 0.2396 -431912 0.9667 0.8763 G=AAG,T=- NA . NA
rs17690314 chr17:43919884 (T/G) 0.2396 -432247 0.9667 0.8763 G=T,T=G NA 1f NA
rs56150806 chr17:43919301 (T/C) 0.2396 -432830 0.9667 0.8763 G=T,T=C NA 3a NA
rs62054811 chr17:43918651 (C/G) 0.2396 -433480 0.9667 0.8763 G=C,T=G NA 3a NA
rs56971664 chr17:43918613 (T/C) 0.2396 -433518 0.9667 0.8763 G=T,T=C NA 3a NA
rs74922289 chr17:43918524 (A/G) 0.2396 -433607 0.9667 0.8763 G=A,T=G NA 5 NA
rs112583797 chr17:43918418 (A/G) 0.2396 -433713 0.9667 0.8763 G=A,T=G 4 5 NA
rs201679950 chr17:43918301 (CCAGGAGTTCGAGA/-) 0.2396 -433830 0.9667 0.8763 G=CCAGGAGTTCGAGA,T=- NA . NA
rs62054809 chr17:43918239 (C/T) 0.2396 -433892 0.9667 0.8763 G=C,T=T NA 7 NA
rs17763533 chr17:43918190 (T/C) 0.2396 -433941 0.9667 0.8763 G=T,T=C NA 7 NA
rs17763515 chr17:43917818 (G/A) 0.2396 -434313 0.9667 0.8763 G=G,T=A NA 5 NA
rs56023973 chr17:43917776 (G/T) 0.2396 -434355 0.9667 0.8763 G=G,T=T NA 5 NA
rs77692262 chr17:43917086 (A/G) 0.2396 -435045 0.9667 0.8763 G=A,T=G NA 5 NA
rs78328427 chr17:43916932 (G/A) 0.2396 -435199 0.9667 0.8763 G=G,T=A NA 5 NA
rs10445333 chr17:43916509 (A/G) 0.2396 -435622 0.9667 0.8763 G=A,T=G NA 5 NA
rs10445364 chr17:43916356 (G/A) 0.2396 -435775 0.9667 0.8763 G=G,T=A NA 1f NA
rs62054806 chr17:43915312 (C/T) 0.2396 -436819 0.9667 0.8763 G=C,T=T NA 4 NA
rs62054805 chr17:43915054 (A/G) 0.2396 -437077 0.9667 0.8763 G=A,T=G 8 2b NA
rs1568080647 chr17:43914990 (AC/-) 0.2396 -437141 0.9667 0.8763 G=AC,T=- NA . NA
rs62054804 chr17:43914809 (C/T) 0.2396 -437322 0.9667 0.8763 G=C,T=T 7 5 NA
rs62054803 chr17:43914728 (G/T) 0.2396 -437403 0.9667 0.8763 G=G,T=T 7 5 NA
rs62054802 chr17:43914598 (G/C) 0.2396 -437533 0.9667 0.8763 G=G,T=C 7 5 NA
rs10445363 chr17:43914558 (G/A) 0.2396 -437573 0.9667 0.8763 G=G,T=A 8 5 NA
rs10445362 chr17:43914554 (C/A) 0.2396 -437577 0.9667 0.8763 G=C,T=A 8 5 NA
. chr17:43913360 (GAGGGCAGGAGG/-) 0.2396 -438771 0.9667 0.8763 G=GAGGGCAGGAGG,T=- NA . .
rs56127111 chr17:43913315 (C/T) 0.2396 -438816 0.9667 0.8763 G=C,T=T 8 5 NA
rs4482334 chr17:43912830 (T/C) 0.2396 -439301 0.9667 0.8763 G=T,T=C 8 3a NA
rs4640231 chr17:43912786 (G/C) 0.2396 -439345 0.9667 0.8763 G=G,T=C 6 1b NA
rs4525537 chr17:43912723 (T/C) 0.2396 -439408 0.9667 0.8763 G=T,T=C 6 4 NA
rs878888 chr17:43912635 (A/G) 0.2396 -439496 0.9667 0.8763 G=A,T=G 7 4 NA
rs878887 chr17:43912582 (C/T) 0.2396 -439549 0.9667 0.8763 G=C,T=T 8 1d NA
rs878886 chr17:43912490 (C/G) 0.2396 -439641 0.9667 0.8763 G=C,T=G 8 1d NA
rs2316765 chr17:43912454 (T/C) 0.2396 -439677 0.9667 0.8763 G=T,T=C 7 4 NA
rs28364021 chr17:43912282 (C/T) 0.2396 -439849 0.9667 0.8763 G=C,T=T 8 4 NA
rs16940681 chr17:43912159 (G/C) 0.2396 -439972 0.9667 0.8763 G=G,T=C 7 4 NA
rs16940677 chr17:43911898 (C/T) 0.2396 -440233 0.9667 0.8763 G=C,T=T 8 1f NA
rs1876827 chr17:43911832 (T/C) 0.2396 -440299 0.9667 0.8763 G=T,T=C 7 4 NA
rs1876828 chr17:43911525 (C/T) 0.2396 -440606 0.9667 0.8763 G=C,T=T 8 2b NA
rs1876829 chr17:43911443 (T/C) 0.2396 -440688 0.9667 0.8763 G=T,T=C 8 1b NA
rs1876830 chr17:43911352 (C/T) 0.2396 -440779 0.9667 0.8763 G=C,T=T 8 2b NA
rs16940674 chr17:43910507 (C/T) 0.2396 -441624 0.9667 0.8763 G=C,T=T 7 1f synonymous
rs62054763 chr17:43910262 (C/G) 0.2396 -441869 0.9667 0.8763 G=C,T=G 8 2b NA
rs17689918 chr17:43910088 (G/A) 0.2396 -442043 0.9667 0.8763 G=G,T=A 7 1f NA
rs55865707 chr17:43908826 (T/G) 0.2396 -443305 0.9667 0.8763 G=T,T=G 6 4 NA
rs55763795 chr17:43908773 (G/C) 0.2396 -443358 0.9667 0.8763 G=G,T=C 6 4 NA
. chr17:43908476 (T/-) 0.2396 -443655 0.9667 0.8763 G=T,T=- NA . .
rs16940672 chr17:43908152 (C/T) 0.2396 -443979 0.9667 0.8763 G=C,T=T 8 5 NA
rs16940671 chr17:43908151 (C/T) 0.2396 -443980 0.9667 0.8763 G=C,T=T 8 5 NA
rs16940668 chr17:43907966 (G/A) 0.2396 -444165 0.9667 0.8763 G=G,T=A 8 5 NA
rs16940665 chr17:43907896 (T/C) 0.2396 -444235 0.9667 0.8763 G=T,T=C 7 1f synonymous
rs1876831 chr17:43907745 (C/T) 0.2396 -444386 0.9667 0.8763 G=C,T=T 8 1d NA
rs145824431 chr17:43907641 (-/AGGTGG) 0.2396 -444490 0.9667 0.8763 G=-,T=AGGTGG NA . NA
rs62057158 chr17:43907143 (G/A) 0.2396 -444988 0.9667 0.8763 G=G,T=A 7 5 NA
rs17763086 chr17:43905481 (T/G) 0.2396 -446650 0.9667 0.8763 G=T,T=G 7 1f NA
rs62057157 chr17:43905313 (G/C) 0.2396 -446818 0.9667 0.8763 G=G,T=C 6 4 NA
rs78872653 chr17:43905134 (G/A) 0.2396 -446997 0.9667 0.8763 G=G,T=A 8 4 NA
rs62057156 chr17:43904948 (G/C) 0.2396 -447183 0.9667 0.8763 G=G,T=C 6 4 NA
rs62057155 chr17:43904673 (C/T) 0.2396 -447458 0.9667 0.8763 G=C,T=T 7 4 NA
rs62057154 chr17:43904610 (C/T) 0.2396 -447521 0.9667 0.8763 G=C,T=T 7 4 NA
rs62057153 chr17:43904528 (T/C) 0.2396 -447603 0.9667 0.8763 G=T,T=C 7 4 NA
rs17689824 chr17:43904397 (C/T) 0.2396 -447734 0.9667 0.8763 G=C,T=T 7 1f NA
rs62057152 chr17:43904110 (G/C) 0.2396 -448021 0.9667 0.8763 G=G,T=C NA 6 NA
rs62057150 chr17:43903548 (C/T) 0.2396 -448583 0.9667 0.8763 G=C,T=T 8 4 NA
rs62057149 chr17:43903546 (A/G) 0.2396 -448585 0.9667 0.8763 G=A,T=G 8 4 NA
rs17763050 chr17:43903336 (G/A) 0.2396 -448795 0.9667 0.8763 G=G,T=A 6 5 NA
rs62057147 chr17:43903298 (G/A) 0.2396 -448833 0.9667 0.8763 G=G,T=A 7 5 NA
rs62057146 chr17:43903106 (A/G) 0.2396 -449025 0.9667 0.8763 G=A,T=G 8 5 NA
rs41280118 chr17:43903089 (C/T) 0.2396 -449042 0.9667 0.8763 G=C,T=T 6 5 NA
rs1396862 chr17:43902997 (G/A) 0.2396 -449134 0.9667 0.8763 G=G,T=A 7 1f NA
rs1912151 chr17:43902944 (C/T) 0.2396 -449187 0.9667 0.8763 G=C,T=T 8 1f NA
rs34283254 chr17:43902861 (C/A) 0.2396 -449270 0.9667 0.8763 G=C,T=A NA 5 NA
rs41280116 chr17:43902842 (C/T) 0.2396 -449289 0.9667 0.8763 G=C,T=T 7 5 NA
rs3885075 chr17:43902799 (A/G) 0.2396 -449332 0.9667 0.8763 G=A,T=G 8 2b NA
rs3885074 chr17:43902738 (C/A) 0.2396 -449393 0.9667 0.8763 G=C,T=A 8 2b NA
rs4523962 chr17:43902522 (G/A) 0.2396 -449609 0.9667 0.8763 G=G,T=A 8 2b NA
rs4335809 chr17:43902216 (C/T) 0.2396 -449915 0.9667 0.8763 G=C,T=T 8 3a NA
rs62057144 chr17:43901558 (A/G) 0.2396 -450573 0.9667 0.8763 G=A,T=G 7 4 NA
rs62057143 chr17:43901528 (T/C) 0.2396 -450603 0.9667 0.8763 G=T,T=C 8 2b NA
rs62057123 chr17:43901238 (A/G) 0.2396 -450893 0.9667 0.8763 G=A,T=G 7 4 NA
rs62057122 chr17:43901001 (C/T) 0.2396 -451130 0.9667 0.8763 G=C,T=T 7 4 NA
rs112137135 chr17:43900817 (A/G) 0.2396 -451314 0.9667 0.8763 G=A,T=G NA 4 NA
rs62057121 chr17:43900760 (G/A) 0.2396 -451371 0.9667 0.8763 G=G,T=A 8 2b NA
rs79501144 chr17:43900697 (C/T) 0.2396 -451434 0.9667 0.8763 G=C,T=T 7 4 NA
rs55638417 chr17:43900434 (A/G) 0.2396 -451697 0.9667 0.8763 G=A,T=G NA 5 NA
rs55979424 chr17:43900081 (C/T) 0.2396 -452050 0.9667 0.8763 G=C,T=T 6 6 NA
rs17762954 chr17:43899786 (C/T) 0.2396 -452345 0.9667 0.8763 G=C,T=T 8 1f NA
rs62057119 chr17:43899736 (G/A) 0.2396 -452395 0.9667 0.8763 G=G,T=A 8 5 NA
rs62057118 chr17:43899727 (A/G) 0.2396 -452404 0.9667 0.8763 G=A,T=G 7 5 NA
rs62057117 chr17:43899657 (C/G) 0.2396 -452474 0.9667 0.8763 G=C,T=G 7 5 NA
rs62057116 chr17:43899655 (T/C) 0.2396 -452476 0.9667 0.8763 G=T,T=C 6 5 NA
rs78917479 chr17:43899611 (C/T) 0.2396 -452520 0.9667 0.8763 G=C,T=T 6 5 NA
rs62057115 chr17:43899417 (G/C) 0.2396 -452714 0.9667 0.8763 G=G,T=C 7 7 NA
rs62057114 chr17:43899401 (C/T) 0.2396 -452730 0.9667 0.8763 G=C,T=T 6 7 NA
rs17762912 chr17:43899161 (A/C) 0.2396 -452970 0.9667 0.8763 G=A,T=C 7 5 NA
rs17689653 chr17:43898963 (A/T) 0.2396 -453168 0.9667 0.8763 G=A,T=T 7 1f NA
rs17762882 chr17:43898887 (T/C) 0.2396 -453244 0.9667 0.8763 G=T,T=C 7 5 NA
rs111739681 chr17:43898459 (C/T) 0.2396 -453672 0.9667 0.8763 G=C,T=T 8 5 NA
. chr17:43898362 (AGG/-) 0.2396 -453769 0.9667 0.8763 G=AGG,T=- NA . .
rs79600142 chr17:43897722 (T/C) 0.2396 -454409 0.9667 0.8763 G=T,T=C 6 5 NA
rs78506181 chr17:43897480 (A/G) 0.2396 -454651 0.9667 0.8763 G=A,T=G 7 4 NA
rs62057113 chr17:43897449 (A/T) 0.2396 -454682 0.9667 0.8763 G=A,T=T 7 4 NA
rs78587102 chr17:43897246 (A/G) 0.2396 -454885 0.9667 0.8763 G=A,T=G 8 5 NA
rs62057112 chr17:43897202 (T/A) 0.2396 -454929 0.9667 0.8763 G=T,T=A 7 5 NA
rs62057111 chr17:43897130 (A/G) 0.2396 -455001 0.9667 0.8763 G=A,T=G 8 5 NA
rs540416592 chr17:43897026 (GGAG/-) 0.2396 -455105 0.9667 0.8763 G=GGAG,T=- NA . NA
rs62057110 chr17:43896734 (T/C) 0.2396 -455397 0.9667 0.8763 G=T,T=C 6 7 NA
rs78074121 chr17:43896690 (T/C) 0.2396 -455441 0.9667 0.8763 G=T,T=C 8 6 NA
rs62057109 chr17:43896637 (T/C) 0.2396 -455494 0.9667 0.8763 G=T,T=C 7 5 NA
rs62057108 chr17:43896616 (T/C) 0.2396 -455515 0.9667 0.8763 G=T,T=C 6 5 NA
rs17689608 chr17:43896528 (C/G) 0.2396 -455603 0.9667 0.8763 G=C,T=G 6 6 NA
rs12150390 chr17:43896228 (T/C) 0.2396 -455903 0.9667 0.8763 G=T,T=C 6 5 NA
rs62057107 chr17:43896032 (C/T) 0.2396 -456099 0.9667 0.8763 G=C,T=T 8 4 NA
rs4309444 chr17:43895797 (T/C) 0.2396 -456334 0.9667 0.8763 G=T,T=C 7 4 NA
rs4566212 chr17:43895751 (G/A) 0.2396 -456380 0.9667 0.8763 G=G,T=A 6 4 NA
rs4566211 chr17:43895696 (G/A) 0.2396 -456435 0.9667 0.8763 G=G,T=A 7 1f NA
rs4277389 chr17:43895653 (A/G) 0.2396 -456478 0.9667 0.8763 G=A,T=G 6 1f NA
rs2316764 chr17:43895602 (T/G) 0.2396 -456529 0.9667 0.8763 G=T,T=G 7 5 NA
rs2316763 chr17:43895530 (C/T) 0.2396 -456601 0.9667 0.8763 G=C,T=T 8 3a NA
rs4564621 chr17:43895501 (G/C) 0.2396 -456630 0.9667 0.8763 G=G,T=C 7 4 NA
rs2061959029 chr17:43895168 (-/G) 0.2396 -456963 0.9667 0.8763 G=-,T=G NA . NA
rs739644 chr17:43895008 (C/G) 0.2396 -457123 0.9667 0.8763 G=C,T=G 7 5 NA
rs739645 chr17:43894990 (T/G) 0.2396 -457141 0.9667 0.8763 G=T,T=G 8 5 NA
rs56099546 chr17:43894609 (A/G) 0.2396 -457522 0.9667 0.8763 G=A,T=G 6 5 NA
rs56357543 chr17:43894547 (C/T) 0.2396 -457584 0.9667 0.8763 G=C,T=T 8 5 NA
rs55779147 chr17:43894510 (G/A) 0.2396 -457621 0.9667 0.8763 G=G,T=A 7 5 NA
rs145092757 chr17:43894485 (-/A) 0.2396 -457646 0.9667 0.8763 G=-,T=A NA . NA
rs28364023 chr17:43894159 (C/T) 0.2396 -457972 0.9667 0.8763 G=C,T=T 7 6 NA
rs28364025 chr17:43894102 (T/C) 0.2396 -458029 0.9667 0.8763 G=T,T=C 8 7 NA
rs8073146 chr17:43893751 (A/G) 0.2396 -458380 0.9667 0.8763 G=A,T=G 8 4 NA
rs8072451 chr17:43893716 (C/T) 0.2396 -458415 0.9667 0.8763 G=C,T=T 8 1d NA
rs17762769 chr17:43893403 (G/A) 0.2396 -458728 0.9667 0.8763 G=G,T=A 6 1f NA
rs117646503 chr17:43893260 (T/C) 0.2396 -458871 0.9667 0.8763 G=T,T=C 8 2c NA
rs117365970 chr17:43893259 (G/A) 0.2396 -458872 0.9667 0.8763 G=G,T=A 8 2c NA
rs142682197 chr17:43893146 (CCAGTTCAGTGTGT/-) 0.2396 -458985 0.9667 0.8763 G=CCAGTTCAGTGTGT,T=- NA . NA
rs17689471 chr17:43892973 (T/C) 0.2396 -459158 0.9667 0.8763 G=T,T=C 7 1f NA
rs62057103 chr17:43887480 (T/C) 0.2396 -464651 0.9667 0.8763 G=T,T=C NA 6 NA
rs62057101 chr17:43885291 (G/A) 0.2396 -466840 0.9667 0.8763 G=G,T=A 6 5 NA
rs80184151 chr17:43879308 (A/G) 0.2396 -472823 0.9667 0.8763 G=A,T=G 7 5 NA
rs55943044 chr17:43872228 (G/A) 0.2396 -479903 0.9667 0.8763 G=G,T=A 8 4 NA
rs56319902 chr17:43871982 (C/T) 0.2396 -480149 0.9667 0.8763 G=C,T=T 7 5 NA
rs62057073 chr17:43861117 (C/T) 0.2396 -491014 0.9667 0.8763 G=C,T=T 8 4 NA
rs145503157 chr17:43859929 (-/ACG) 0.2396 -492202 0.9667 0.8763 G=-,T=ACG NA . NA
rs62057071 chr17:43859691 (C/G) 0.2396 -492440 0.9667 0.8763 G=C,T=G 6 2b NA
rs62057070 chr17:43859640 (A/G) 0.2396 -492491 0.9667 0.8763 G=A,T=G 8 4 NA
rs62057069 chr17:43859065 (T/C) 0.2396 -493066 0.9667 0.8763 G=T,T=C 6 4 NA
rs62057068 chr17:43858629 (A/G) 0.2396 -493502 0.9667 0.8763 G=A,T=G 8 5 NA
rs78917495 chr17:43858482 (C/T) 0.2396 -493649 0.9667 0.8763 G=C,T=T 7 5 NA
rs62057067 chr17:43858326 (C/T) 0.2396 -493805 0.9667 0.8763 G=C,T=T 6 7 NA
rs62057065 chr17:43858187 (G/T) 0.2396 -493944 0.9667 0.8763 G=G,T=T NA 7 NA
rs76830096 chr17:43857129 (A/C) 0.2396 -495002 0.9667 0.8763 G=A,T=C 7 7 NA
rs62057064 chr17:43857033 (C/T) 0.2396 -495098 0.9667 0.8763 G=C,T=T 6 5 NA
rs62057063 chr17:43856730 (C/T) 0.2396 -495401 0.9667 0.8763 G=C,T=T 7 7 NA
rs62057062 chr17:43856710 (G/A) 0.2396 -495421 0.9667 0.8763 G=G,T=A 6 6 NA
rs62057061 chr17:43856639 (C/G) 0.2396 -495492 0.9667 0.8763 G=C,T=G NA 7 NA
rs56371647 chr17:43855503 (C/T) 0.2396 -496628 0.9667 0.8763 G=C,T=T NA 6 NA
rs368284065 chr17:43855501 (C/-) 0.2396 -496630 0.9667 0.8763 G=C,T=- NA . NA
rs55991914 chr17:43854267 (C/T) 0.2396 -497864 0.9667 0.8763 G=C,T=T NA 5 NA
rs56303031 chr17:43853922 (G/A) 0.2396 -498209 0.9667 0.8763 G=G,T=A NA 5 NA
rs55849949 chr17:43853526 (A/G) 0.2396 -498605 0.9667 0.8763 G=A,T=G NA 5 NA
rs77965652 chr17:43853457 (A/G) 0.2396 -498674 0.9667 0.8763 G=A,T=G NA 5 NA
rs56043078 chr17:43853235 (T/G) 0.2396 -498896 0.9667 0.8763 G=T,T=G NA 4 NA
rs62055950 chr17:43853133 (T/C) 0.2396 -498998 0.9667 0.8763 G=T,T=C NA 2a NA
rs55787105 chr17:43853109 (G/A) 0.2396 -499022 0.9667 0.8763 G=G,T=A NA 4 NA
rs111370985 chr17:43852742 (T/C) 0.2396 -499389 0.9667 0.8763 G=T,T=C 9 5 NA
rs113871181 chr17:43852733 (G/A) 0.2396 -499398 0.9667 0.8763 G=G,T=A 10 5 NA
rs62055948 chr17:43852621 (T/C) 0.2396 -499510 0.9667 0.8763 G=T,T=C NA 4 NA
rs62055947 chr17:43852605 (C/T) 0.2396 -499526 0.9667 0.8763 G=C,T=T NA 4 NA
rs118168717 chr17:44365981 (A/T) 0.2525 13850 0.9365 0.8725 G=A,T=T 4 5 NA
rs2458218 chr17:44361383 (T/C) 0.2286 9252 0.9942 0.8719 G=T,T=C 5 6 NA
rs2732712 chr17:44348932 (T/G) 0.2485 -3199 0.9412 0.8719 G=T,T=G NA 6 NA
rs75210279 chr17:44325635 (C/G) 0.2485 -26496 0.9412 0.8719 G=G,T=C NA 5 NA
rs3110331 chr17:44318575 (T/G) 0.2465 -33556 0.9461 0.8717 G=T,T=G NA 5 NA
rs2696459 chr17:44285142 (G/C) 0.2465 -66989 0.9461 0.8717 G=G,T=C NA 5 NA
rs570807150 chr17:44284542 (G/A) 0.2445 -67589 0.9511 0.8715 G=G,T=A NA 5 NA
rs118093314 chr17:44283761 (A/T) 0.2445 -68370 0.9511 0.8715 G=A,T=T 7 5 NA
. chr17:44104576 (CTT/-) 0.2445 -247555 0.9511 0.8715 G=CTT,T=- NA . .
rs2532276 chr17:44246624 (C/A) 0.2425 -105507 0.9562 0.8714 G=C,T=A NA 1f NA
rs1991556 chr17:44083402 (G/A) 0.2425 -268729 0.9562 0.8714 G=G,T=A NA 1d NA
rs2243967 chr17:44329636 (T/C) 0.2346 -22495 0.9774 0.8714 G=T,T=C 4 5 NA
rs549814054 chr17:44149348 (A/C) 0.2406 -202783 0.9614 0.8713 G=A,T=C NA 5 NA
rs17565025 chr17:44012463 (T/C) 0.2406 -339668 0.9614 0.8713 G=T,T=C NA 1d NA
rs66755419 chr17:44012257 (G/-) 0.2406 -339874 0.9614 0.8713 G=G,T=- NA . NA
rs17564780 chr17:44005413 (A/G) 0.2406 -346718 0.9614 0.8713 G=A,T=G NA 1f NA
rs112166495 chr17:44005361 (G/A) 0.2406 -346770 0.9614 0.8713 G=G,T=A 4 5 NA
rs112454267 chr17:44005329 (G/A) 0.2406 -346802 0.9614 0.8713 G=G,T=A 5 5 NA
rs113796169 chr17:44005254 (T/A) 0.2406 -346877 0.9614 0.8713 G=T,T=A 4 5 NA
rs112439933 chr17:44005226 (A/C) 0.2406 -346905 0.9614 0.8713 G=A,T=C 5 5 NA
rs113313477 chr17:44005186 (G/A) 0.2406 -346945 0.9614 0.8713 G=G,T=A 5 5 NA
rs62058964 chr17:43999406 (A/G) 0.2406 -352725 0.9614 0.8713 G=A,T=G NA 5 NA
rs17649700 chr17:43997901 (G/C) 0.2406 -354230 0.9614 0.8713 G=G,T=C NA 1d NA
rs17564223 chr17:43997520 (C/T) 0.2406 -354611 0.9614 0.8713 G=C,T=T NA 1f NA
rs17649553 chr17:43994648 (C/T) 0.2406 -357483 0.9614 0.8713 G=C,T=T NA 1d NA
rs77926909 chr17:43994252 (T/C) 0.2406 -357879 0.9614 0.8713 G=T,T=C NA 4 NA
rs62056850 chr17:43992581 (C/T) 0.2406 -359550 0.9614 0.8713 G=C,T=T NA 4 NA
rs62056835 chr17:43988623 (G/A) 0.2406 -363508 0.9614 0.8713 G=G,T=A NA 5 NA
rs62056811 chr17:43985247 (C/T) 0.2406 -366884 0.9614 0.8713 G=C,T=T NA 5 NA
rs151131666 chr17:43975360 (TTACTGTATAAGCTGCTTATAT/-) 0.2406 -376771 0.9614 0.8713 G=TTACTGTATAAGCTGCTTATAT,T=- NA . NA
rs76632685 chr17:43974477 (A/T) 0.2406 -377654 0.9614 0.8713 G=A,T=T NA 4 NA
rs80346216 chr17:43974476 (G/T) 0.2406 -377655 0.9614 0.8713 G=G,T=T NA 4 NA
rs62055544 chr17:43964539 (A/G) 0.2406 -387592 0.9614 0.8713 G=A,T=G NA 5 NA
rs56180212 chr17:43960911 (A/G) 0.2406 -391220 0.9614 0.8713 G=A,T=G NA 5 NA
rs56127309 chr17:43960341 (G/A) 0.2406 -391790 0.9614 0.8713 G=G,T=A NA 5 NA
rs56040418 chr17:43958079 (C/T) 0.2406 -394052 0.9614 0.8713 G=C,T=T NA 5 NA
rs148358514 chr17:43954416 (-/C) 0.2406 -397715 0.9614 0.8713 G=-,T=C NA . NA
rs140713557 chr17:43953179 (A/G) 0.2406 -398952 0.9614 0.8713 G=A,T=G 5 5 NA
rs62055495 chr17:43953043 (A/C) 0.2406 -399088 0.9614 0.8713 G=A,T=C NA 7 NA
rs62055494 chr17:43953016 (C/T) 0.2406 -399115 0.9614 0.8713 G=C,T=T NA 7 NA
rs62055493 chr17:43952944 (T/C) 0.2406 -399187 0.9614 0.8713 G=T,T=C NA 5 NA
rs62054833 chr17:43933673 (T/C) 0.2406 -418458 0.9614 0.8713 G=T,T=C NA 5 NA
rs56323304 chr17:43932129 (C/T) 0.2406 -420002 0.9614 0.8713 G=C,T=T NA 7 NA
rs62054825 chr17:43930033 (G/A) 0.2406 -422098 0.9614 0.8713 G=G,T=A NA 2b NA
rs143247888 chr17:43928629 (CACA/-) 0.2406 -423502 0.9614 0.8713 G=CACA,T=- NA . NA
rs885639 chr17:43928614 (T/G) 0.2406 -423517 0.9614 0.8713 G=T,T=G NA 1b NA
rs62054822 chr17:43927708 (A/G) 0.2406 -424423 0.9614 0.8713 G=A,T=G NA 5 NA
rs56385754 chr17:43927255 (G/T) 0.2406 -424876 0.9614 0.8713 G=G,T=T NA 5 NA
rs56269136 chr17:43926992 (C/T) 0.2406 -425139 0.9614 0.8713 G=C,T=T NA 4 NA
rs56113217 chr17:43926948 (A/G) 0.2406 -425183 0.9614 0.8713 G=A,T=G NA 4 NA
rs62054820 chr17:43926755 (A/G) 0.2406 -425376 0.9614 0.8713 G=A,T=G NA 4 NA
rs62054819 chr17:43926149 (A/G) 0.2406 -425982 0.9614 0.8713 G=A,T=G NA 4 NA
rs62054818 chr17:43926056 (A/C) 0.2406 -426075 0.9614 0.8713 G=A,T=C NA 4 NA
rs62054817 chr17:43925966 (G/A) 0.2406 -426165 0.9614 0.8713 G=G,T=A NA 4 NA
rs77063768 chr17:43925729 (A/G) 0.2406 -426402 0.9614 0.8713 G=A,T=G NA 4 NA
rs17769490 chr17:43925605 (G/A) 0.2406 -426526 0.9614 0.8713 G=G,T=A NA 1f NA
rs17690176 chr17:43916773 (A/C) 0.2406 -435358 0.9614 0.8713 G=A,T=C NA 5 NA
rs4341787 chr17:43902505 (C/T) 0.2406 -449626 0.9614 0.8713 G=C,T=T 8 3a NA
rs62057066 chr17:43858307 (T/C) 0.2406 -493824 0.9614 0.8713 G=T,T=C NA 7 NA
rs4074462 chr17:43855228 (G/T) 0.2406 -496903 0.9614 0.8713 G=G,T=T NA 1c NA
[truncated: 210 more rows]

## Sheet: rs7505519
SNPs highly in linkage disequilibrium with rs7505519 (r2>0.8)
RS_Number Coord Alleles MAF Distance Dprime R2 Correlated_Alleles FORGEdb RegulomeDB Function
rs7505519 chr18:35172316 (G/A) 0.3598 0 1.0 1.0 G=G,A=A 3 5 NA
rs12956949 chr18:35171653 (G/A) 0.3598 -663 1.0 1.0 G=G,A=A 4 5 NA
rs6507210 chr18:35169497 (T/A) 0.3598 -2819 1.0 1.0 G=T,A=A 4 5 NA
rs12967741 chr18:35168263 (A/G) 0.3588 -4053 1.0 0.9957 G=A,A=G 4 3a NA
rs7237475 chr18:35167222 (T/C) 0.3588 -5094 1.0 0.9957 G=T,A=C 5 3a NA
rs12709690 chr18:35165852 (T/C) 0.3588 -6464 1.0 0.9957 G=T,A=C 5 5 NA
rs7232972 chr18:35175765 (G/A) 0.3598 3449 0.9957 0.9914 G=G,A=A 2 7 NA
rs56380629 chr18:35176056 (-/T) 0.3598 3740 0.9957 0.9914 G=-,A=T NA . NA
rs12962050 chr18:35179808 (G/A) 0.3588 7492 0.9913 0.9785 G=G,A=A 6 5 NA
rs72233942 chr18:35181176 (ACATA/-) 0.3539 8860 0.9912 0.9573 G=ACATA,A=- NA . NA
rs11082013 chr18:35186448 (G/T) 0.3539 14132 0.9912 0.9573 G=G,A=T 6 5 NA
rs4799950 chr18:35170045 (C/G) 0.3469 -2271 1.0 0.945 G=C,A=G 2 5 NA
rs12954661 chr18:35160655 (C/T) 0.3469 -11661 1.0 0.945 G=C,A=T 6 4 NA
rs1941955 chr18:35162838 (T/C) 0.3459 -9478 1.0 0.9409 G=T,A=C 6 5 NA
rs7243102 chr18:35161833 (C/T) 0.3459 -10483 1.0 0.9409 G=C,A=T 4 5 NA
rs7242923 chr18:35159833 (T/C) 0.3459 -12483 1.0 0.9409 G=T,A=C 6 5 NA
rs9961847 chr18:35181225 (G/A) 0.3479 8909 0.9911 0.9323 G=G,A=A 2 7 NA
rs12969294 chr18:35186122 (A/G) 0.3469 13806 0.991 0.9282 G=A,A=G 3 5 NA
rs7504262 chr18:35160143 (G/A) 0.341 -12173 1.0 0.9204 G=A,A=G 4 5 NA
rs11665070 chr18:35152563 (G/A) 0.3419 -19753 0.9909 0.9077 G=G,A=A 4 5 NA
rs11663050 chr18:35201153 (T/G) 0.3598 28837 0.9525 0.9073 G=T,A=G 5 3a NA
rs4799949 chr18:35155910 (C/T) 0.339 -16406 0.9954 0.9039 G=C,A=T 6 4 NA
rs35567646 chr18:35165897 (T/-) 0.3429 -6419 0.9864 0.9035 G=T,A=- NA . NA
rs11082011 chr18:35145122 (C/T) 0.3419 -27194 0.9864 0.8994 G=C,A=T 8 2a NA
rs6507216 chr18:35195719 (G/T) 0.3529 23403 0.9604 0.8948 G=T,A=G 4 5 NA
rs28414828 chr18:35196274 (A/G) 0.3529 23958 0.9604 0.8948 G=G,A=A 4 5 NA
rs12967855 chr18:35138245 (A/G) 0.3419 -34071 0.9818 0.8912 G=A,A=G 5 5 NA
rs6507215 chr18:35195629 (C/T) 0.3519 23313 0.9603 0.8907 G=T,A=C 5 5 NA
rs1941954 chr18:35159596 (A/C) 0.331 -12720 1.0 0.8803 G=A,A=C 7 4 NA
rs9964724 chr18:35159124 (C/T) 0.332 -13192 0.9953 0.876 G=C,A=T 6 4 NA
rs12455348 chr18:35197842 (A/G) 0.3559 25526 0.9433 0.8745 G=G,A=A 6 5 NA
rs11082014 chr18:35197905 (G/T) 0.3559 25589 0.9433 0.8745 G=T,A=G 6 5 NA
rs1557343 chr18:35159172 (A/T) 0.331 -13144 0.9953 0.872 G=A,A=T 7 2b NA
rs35064785 chr18:35197862 (G/A) 0.3569 25546 0.9391 0.8705 G=A,A=G 4 5 NA
rs1557341 chr18:35127427 (A/C) 0.341 -44889 0.9681 0.8626 G=A,A=C 6 5 NA
rs58011088 chr18:35188449 (G/A) 0.3509 16133 0.938 0.8462 G=A,A=G 6 5 NA
rs890547 chr18:35204857 (G/T) 0.3797 32541 0.9599 0.8461 G=G,A=T 5 5 NA
rs11661878 chr18:35198836 (A/G) 0.3787 26520 0.9555 0.8419 G=G,A=A 4 6 NA
rs890546 chr18:35204858 (C/T) 0.3787 32542 0.9555 0.8419 G=C,A=T 5 5 NA
rs7233417 chr18:35200180 (G/A) 0.3708 27864 0.9298 0.8246 G=A,A=G 4 4 NA
rs11877758 chr18:35138110 (T/G) 0.325 -34206 0.9809 0.8243 G=G,A=T 4 5 NA

## Sheet: rs7224296
SNPs highly in linkage disequilibrium with rs7505519 (r2>0.8)
RS_Number Coord Alleles MAF Distance Dprime R2 Correlated_Alleles FORGEdb RegulomeDB Function
rs7224296 chr17:44800046 (G/A) 0.3022 0 1.0 1.0 G=G,A=A 7 1f NA
rs9912530 chr17:44836302 (T/C) 0.3002 36256 0.9953 0.9812 G=T,A=C 8 4 NA
rs199455 chr17:44799216 (C/T) 0.2614 -830 1.0 0.8174 G=C,A=T 5 1f NA
rs369332489 chr17:44753645 (C/G) 0.2734 -46401 0.9687 0.8152 G=C,A=G NA 7 NA
rs374952396 chr17:44753643 (G/T) 0.2734 -46403 0.9687 0.8152 G=G,A=T NA 7 NA
rs2667920 chr17:44781143 (C/A) 0.2604 -18903 1.0 0.8132 G=C,A=A NA 6 NA
rs199454 chr17:44800110 (G/A) 0.2594 64 1.0 0.809 G=G,A=A 6 1f NA
rs199530 chr17:44836653 (G/A) 0.2604 36607 0.9945 0.8043 G=G,A=A 6 1f NA
rs142167 chr17:44795234 (A/G) 0.2575 -4812 1.0 0.8006 G=G,A=A 6 1f NA
rs34162554 chr17:44808342 (-/A) 0.2575 8296 1.0 0.8006 G=-,A=A NA . NA
rs199438 chr17:44791643 (G/A) 0.2575 -8403 1.0 0.8006 G=A,A=G 4 7 NA
rs199436 chr17:44789285 (A/G) 0.2575 -10761 1.0 0.8006 G=G,A=A 7 1f NA
rs199446 chr17:44813169 (G/A) 0.2575 13123 1.0 0.8006 G=G,A=A 5 7 NA
rs199437 chr17:44786336 (T/A) 0.2575 -13710 1.0 0.8006 G=A,A=T 8 7 NA
rs199536 chr17:44820425 (T/C) 0.2575 20379 1.0 0.8006 G=T,A=C 8 1d NA

## Sheet: rs4245146
SNPs highly in linkage disequilibrium with rs4245146 (r2>0.8)
RS_Number Coord Alleles MAF Distance Dprime R2 Correlated_Alleles FORGEdb RegulomeDB Function
rs4245146 chr11:113317973 (T/C) 0.4543 0 1.0 1.0 T=T,C=C 8 2b NA
rs4245147 chr11:113318007 (C/T) 0.4563 34 1.0 0.992 T=C,C=T 6 4 NA
rs4936271 chr11:113318705 (T/C) 0.4523 732 1.0 0.992 T=T,C=C 8 2b NA
rs4936272 chr11:113318907 (T/C) 0.4523 934 1.0 0.992 T=T,C=C 9 4 NA
rs4274224 chr11:113319452 (G/A) 0.4553 1479 0.996 0.988 T=G,C=A 6 4 NA
rs56138870 chr11:113387341 (AAATCTCTTTGAGGGGGAAA/-) 0.4165 69368 0.9956 0.85 T=-,C=AAATCTCTTTGAGGGGGAAA NA . NA
rs7949802 chr11:113381832 (C/T) 0.4155 63859 0.9956 0.8465 T=T,C=C 5 5 NA
rs4479021 chr11:113383394 (G/A) 0.4155 65421 0.9956 0.8465 T=A,C=G 7 7 NA
rs7107293 chr11:113384111 (G/A) 0.4155 66138 0.9956 0.8465 T=A,C=G 8 5 NA
rs4534613 chr11:113386043 (A/C) 0.4155 68070 0.9956 0.8465 T=C,C=A 6 5 NA
rs35738585 chr11:113386347 (T/G) 0.4155 68374 0.9956 0.8465 T=G,C=T 8 5 NA
rs34216353 chr11:113386391 (C/T) 0.4155 68418 0.9956 0.8465 T=T,C=C 8 5 NA
rs4245154 chr11:113388674 (A/G) 0.4155 70701 0.9956 0.8465 T=G,C=A 6 4 NA
rs6589381 chr11:113378952 (C/A) 0.4145 60979 0.9956 0.843 T=A,C=C 7 5 NA

## Sheet: rs173365
SNPs highly in linkage disequilibrium with rs173365 (r2>0.8)
RS_Number Coord Alleles MAF Distance Dprime R2 Correlated_Alleles FORGEdb RegulomeDB Function
rs173365 chr17:43901074 (A/G) 0.4433 0 1.0 1.0 A=A,G=G 7 2b NA
rs242937 chr17:43898368 (A/G) 0.4433 -2706 1.0 1.0 A=A,G=G NA 5 NA
rs242951 chr17:43909412 (C/T) 0.4463 8338 1.0 0.988 A=C,G=T 7 4 NA
rs17689966 chr17:43910455 (G/A) 0.4443 9381 0.996 0.988 A=G,G=A 7 5 NA
rs242947 chr17:43917136 (G/A) 0.4443 16062 0.9919 0.98 A=G,G=A NA 5 NA
rs242944 chr17:43923180 (G/A) 0.4443 22106 0.9919 0.98 A=G,G=A NA 5 missense
rs242948 chr17:43913544 (G/T) 0.4453 12470 0.9879 0.9681 A=G,G=T 8 4 NA

## Sheet: rs6430291
SNPs highly in linkage disequilibrium with rs6430291 (r2>0.8)
RS_Number Coord Alleles MAF Distance Dprime R2 Correlated_Alleles FORGEdb RegulomeDB Function
rs6430291 chr2:148872513 (C/T) 0.4195 0 1.0 1.0 C=C,T=T 4 7 NA
rs7580420 chr2:148871924 (C/T) 0.4195 -589 1.0 1.0 C=C,T=T 5 7 NA
rs12472291 chr2:148852399 (A/G) 0.4195 -20114 1.0 1.0 C=A,T=G 7 5 NA
rs7568722 chr2:148903494 (C/G) 0.4195 30981 1.0 1.0 C=C,T=G 4 7 NA
rs75640968 chr2:148903834 (T/-) 0.4195 31321 1.0 1.0 C=T,T=- NA . NA
rs1234405 chr2:148835688 (C/A) 0.4195 -36825 1.0 1.0 C=A,T=C 6 6 NA
rs7423983 chr2:148909497 (G/T) 0.4195 36984 1.0 1.0 C=G,T=T 4 7 NA
rs6430298 chr2:148914544 (C/A) 0.4195 42031 1.0 1.0 C=C,T=A 4 6 NA
rs1234435 chr2:148821722 (C/T) 0.4195 -50791 1.0 1.0 C=T,T=C 5 5 NA
rs979636 chr2:148795014 (G/T) 0.4195 -77499 1.0 1.0 C=T,T=G 4 6 NA
rs1234397 chr2:148787713 (A/G) 0.4195 -84800 1.0 1.0 C=G,T=A 6 3a NA
rs28475125 chr2:148906445 (G/C) 0.4205 33932 1.0 0.9959 C=G,T=C 5 7 NA
rs113465124 chr2:148901939 (G/A) 0.4175 29426 1.0 0.9919 C=G,T=A 5 6 NA
rs112531263 chr2:148901954 (C/A) 0.4175 29441 1.0 0.9919 C=C,T=A 4 7 NA
rs2382202 chr2:148765884 (A/T) 0.4165 -106629 1.0 0.9878 C=T,T=A 6 6 NA
rs34876081 chr2:148755813 (A/-) 0.4165 -116700 1.0 0.9878 C=-,T=A NA . NA
rs13016893 chr2:148720187 (A/G) 0.4165 -152326 1.0 0.9878 C=G,T=A 7 4 NA
rs2603599 chr2:148752862 (T/C) 0.4155 -119651 1.0 0.9838 C=C,T=T 5 2c NA
rs7580610 chr2:148871912 (G/A) 0.4274 -601 1.0 0.968 C=G,T=A 5 7 NA
rs7569629 chr2:148870703 (A/C) 0.4274 -1810 1.0 0.968 C=A,T=C 7 5 NA
rs1597406 chr2:148876998 (T/A) 0.4274 4485 1.0 0.968 C=T,T=A 4 7 NA
rs10439198 chr2:148863083 (C/T) 0.4274 -9430 1.0 0.968 C=C,T=T 8 5 NA
rs2890922 chr2:148886962 (G/T) 0.4274 14449 1.0 0.968 C=G,T=T 8 5 NA
rs34434484 chr2:148853968 (A/-) 0.4274 -18545 1.0 0.968 C=A,T=- NA . NA
rs1449958 chr2:148853276 (T/C) 0.4274 -19237 1.0 0.968 C=T,T=C 7 5 NA
rs1375859 chr2:148892355 (T/G) 0.4274 19842 1.0 0.968 C=T,T=G 7 4 NA
rs6753116 chr2:148852515 (C/G) 0.4274 -19998 1.0 0.968 C=C,T=G 6 5 NA
rs10928374 chr2:148852035 (A/G) 0.4274 -20478 1.0 0.968 C=A,T=G 8 5 NA
rs6727415 chr2:148893407 (A/G) 0.4274 20894 1.0 0.968 C=A,T=G 7 4 NA
rs12615059 chr2:148850489 (C/T) 0.4274 -22024 1.0 0.968 C=C,T=T 7 5 NA
rs7558404 chr2:148895307 (C/G) 0.4274 22794 1.0 0.968 C=C,T=G 7 5 NA
rs1234413 chr2:148844369 (C/T) 0.4274 -28144 1.0 0.968 C=C,T=T 4 5 NA
rs1238800 chr2:148843698 (C/T) 0.4274 -28815 1.0 0.968 C=C,T=T 4 5 NA
rs1234410 chr2:148840507 (G/T) 0.4274 -32006 1.0 0.968 C=T,T=G 8 5 NA
rs1234402 chr2:148829652 (T/C) 0.4274 -42861 1.0 0.968 C=C,T=T 5 6 NA
rs1234433 chr2:148819000 (T/C) 0.4274 -53513 1.0 0.968 C=C,T=T 7 7 NA
rs1234429 chr2:148817799 (A/G) 0.4274 -54714 1.0 0.968 C=G,T=A 6 5 NA
rs35584453 chr2:148808897 (-/T) 0.4274 -63616 1.0 0.968 C=T,T=- NA . NA
rs35134951 chr2:148794584 (-/A) 0.4274 -77929 1.0 0.968 C=A,T=- NA . NA
rs1234416 chr2:148793465 (T/A) 0.4274 -79048 1.0 0.968 C=A,T=T 6 7 NA
rs10928375 chr2:148866193 (A/T) 0.4115 -6320 1.0 0.9678 C=A,T=T 7 4 NA
rs10439199 chr2:148863751 (G/C) 0.4115 -8762 1.0 0.9678 C=G,T=C 5 7 NA
rs11685710 chr2:148892754 (A/G) 0.4115 20241 1.0 0.9678 C=A,T=G 7 6 NA
rs10209751 chr2:148898550 (A/G) 0.4115 26037 1.0 0.9678 C=A,T=G 6 5 NA
rs199591317 chr2:148908186 (G/T) 0.4115 35673 1.0 0.9678 C=G,T=T NA 6 NA
rs7422771 chr2:148912367 (G/A) 0.4115 39854 1.0 0.9678 C=G,T=A 4 7 NA
rs1312025 chr2:148832035 (C/A) 0.4115 -40478 1.0 0.9678 C=A,T=C 5 6 NA
rs6430288 chr2:148849424 (G/A) 0.4264 -23089 0.9959 0.9639 C=G,T=A 7 6 NA
rs6430287 chr2:148849418 (G/A) 0.4264 -23095 0.9959 0.9639 C=G,T=A 6 7 NA
rs1234430 chr2:148817888 (G/A) 0.4105 -54625 1.0 0.9638 C=A,T=G 8 6 NA
rs1234418 chr2:148794288 (G/A) 0.4105 -78225 1.0 0.9638 C=A,T=G 6 7 NA
rs1901013 chr2:148931461 (C/T) 0.4125 58948 0.9958 0.9637 C=C,T=T 4 6 NA
rs7587464 chr2:148938579 (C/T) 0.4115 66066 0.9958 0.9597 C=C,T=T 5 7 NA
rs11676430 chr2:148939333 (T/C) 0.4115 66820 0.9958 0.9597 C=T,T=C 4 7 NA
rs13395141 chr2:148955901 (C/T) 0.4115 83388 0.9958 0.9597 C=C,T=T 5 7 NA
rs70992185 chr2:148763879 (-/A) 0.4085 -108634 1.0 0.9559 C=A,T=- NA . NA
rs2627025 chr2:148731859 (G/T) 0.4085 -140654 1.0 0.9559 C=T,T=G 6 5 NA
rs2603597 chr2:148727026 (C/T) 0.4085 -145487 1.0 0.9559 C=T,T=C 5 6 NA
rs2603600 chr2:148716830 (C/T) 0.4085 -155683 1.0 0.9559 C=T,T=C 6 7 NA
rs6731371 chr2:148711175 (G/T) 0.4085 -161338 1.0 0.9559 C=T,T=G 4 6 NA
rs1227304 chr2:148706497 (C/T) 0.4085 -166016 1.0 0.9559 C=T,T=C 5 6 NA
rs1377454 chr2:148937370 (G/T) 0.4145 64857 0.9876 0.9556 C=G,T=T 4 5 NA
rs10165835 chr2:148952186 (G/A) 0.4145 79673 0.9876 0.9556 C=G,T=A NA 6 NA
rs2100469 chr2:148746693 (A/G) 0.4076 -125820 1.0 0.952 C=G,T=A 6 7 NA
rs2627019 chr2:148729050 (T/C) 0.4076 -143463 1.0 0.952 C=C,T=T 4 5 NA
rs2307399 chr2:148733548 (-/A) 0.4085 -138965 0.9958 0.9479 C=A,T=- NA . NA
rs34261911 chr2:148941091 (-/A) 0.4125 68578 0.9875 0.9477 C=-,T=A NA . NA
rs56073268 chr2:148587838 (G/A) 0.4056 -284675 1.0 0.9442 C=G,T=A 4 7 NA
rs3835753 chr2:148679661 (T/-) 0.4046 -192852 1.0 0.9403 C=T,T=- NA . NA
rs3768688 chr2:148671101 (G/A) 0.4046 -201412 1.0 0.9403 C=G,T=A 6 4 NA
rs11686483 chr2:148664590 (C/A) 0.4046 -207923 1.0 0.9403 C=C,T=A 4 3a NA
rs6713811 chr2:148631535 (G/A) 0.4046 -240978 1.0 0.9403 C=G,T=A 8 4 NA
rs2194695 chr2:148630741 (G/C) 0.4046 -241772 1.0 0.9403 C=G,T=C 6 2c NA
rs141938566 chr2:148626933 (GCTTATTC/-) 0.4046 -245580 1.0 0.9403 C=GCTTATTC,T=- NA . NA
rs2113794 chr2:148622977 (T/G) 0.4046 -249536 1.0 0.9403 C=T,T=G 7 5 NA
rs1895694 chr2:148619746 (T/C) 0.4046 -252767 1.0 0.9403 C=T,T=C 7 3a NA
rs10180655 chr2:148680845 (G/C) 0.4056 -191668 0.9958 0.9362 C=G,T=C 7 7 NA
rs35670128 chr2:148821122 (T/-) 0.4145 -51391 0.9752 0.9318 C=-,T=T NA . NA
rs202220108 chr2:148910423 (A/C) 0.4016 37910 1.0 0.9287 C=A,T=C NA 7 NA
rs57378420 chr2:148585391 (C/-) 0.4016 -287122 1.0 0.9287 C=C,T=- NA . NA
rs2113792 chr2:148641809 (T/C) 0.4076 -230704 0.9874 0.9282 C=T,T=C 8 7 NA
rs67799363 chr2:148932351 (A/-) 0.4095 59838 0.9749 0.9123 C=-,T=A NA . NA
rs12622150 chr2:148673390 (C/T) 0.3966 -199123 1.0 0.9097 C=C,T=T 6 6 NA
rs78690294 chr2:148651037 (C/-) 0.3966 -221476 1.0 0.9097 C=C,T=- NA . NA
rs9287411 chr2:148623304 (C/T) 0.3966 -249209 1.0 0.9097 C=C,T=T 6 5 NA
rs7582403 chr2:148618754 (A/G) 0.3966 -253759 1.0 0.9097 C=A,T=G 7 7 NA
rs55816333 chr2:148594052 (A/G) 0.3966 -278461 1.0 0.9097 C=A,T=G 6 6 NA
rs7566230 chr2:148596760 (C/A) 0.3976 -275753 0.9957 0.9056 C=C,T=A 6 7 NA
rs6709182 chr2:148579646 (G/C) 0.3936 -292867 0.9956 0.8906 C=G,T=C 6 5 NA
rs11676251 chr2:148860332 (A/G) 0.4672 -12181 1.0 0.8241 C=A,T=G NA 5 NA
rs35136323 chr2:148583558 (A/-) 0.4274 -288955 0.9214 0.8217 C=A,T=- NA . NA
rs1234396 chr2:148785781 (T/C) 0.4692 -86732 1.0 0.8175 C=C,T=T 6 3a NA
rs7593570 chr2:148739393 (G/A) 0.4692 -133120 1.0 0.8175 C=A,T=G 7 6 NA
rs11296909 chr2:148719007 (A/-) 0.4702 -153506 1.0 0.8143 C=-,T=A NA . NA
rs1872198 chr2:148750509 (T/C) 0.4712 -122004 1.0 0.811 C=C,T=T 6 4 NA
rs7577025 chr2:148747439 (A/G) 0.4712 -125074 1.0 0.811 C=G,T=A 8 2b NA
rs73005159 chr2:148744982 (A/C) 0.4702 -127531 0.9955 0.807 C=C,T=A 4 6 NA
rs2042555 chr2:148555489 (G/A) 0.3807 -317024 0.973 0.8055 C=G,T=A 7 5 NA
rs35688557 chr2:148788908 (A/-) 0.4672 -83605 0.9867 0.8022 C=-,T=A NA . NA

## Sheet: rs754593
SNPs highly in linkage disequilibrium with rs754593 (r2>0.8)
RS_Number Coord Alleles MAF Distance Dprime R2 Correlated_Alleles FORGEdb RegulomeDB Function
rs754593 chr17:44054696 (G/A) 0.4195 0 1.0 1.0 G=G,A=A NA 4 NA

## Sheet: rs10935182
SNPs highly in linkage disequilibrium with rs10935182 (r2>0.8)
RS_Number Coord Alleles MAF Distance Dprime R2 Correlated_Alleles FORGEdb RegulomeDB Function
rs10935182 chr3:136137422 (G/A) 0.4513 0 1.0 1.0 G=G,A=A 7 3a NA
rs833861 chr3:136231067 (T/A) 0.4533 93645 1.0 0.992 G=T,A=A 5 7 NA
rs11915629 chr3:136139730 (C/G) 0.4622 2308 1.0 0.9569 G=C,A=G 7 5 NA
rs35393166 chr3:136140683 (-/A) 0.4632 3261 1.0 0.9531 G=-,A=A NA . NA
rs56235965 chr3:136130677 (A/G) 0.4632 -6745 1.0 0.9531 G=A,A=G 5 6 NA
rs73222302 chr3:136098085 (A/G) 0.4632 -39337 1.0 0.9531 G=A,A=G 6 7 NA
rs6791611 chr3:136160590 (G/C) 0.4622 23168 0.9959 0.9491 G=G,A=C 8 1f NA
rs10935181 chr3:136098408 (G/A) 0.4622 -39014 0.9959 0.9491 G=G,A=A 5 5 NA
rs654237 chr3:136068699 (T/C) 0.4632 -68723 0.9959 0.9453 G=T,A=C 4 5 NA
rs480162 chr3:136068695 (A/T) 0.4632 -68727 0.9959 0.9453 G=A,A=T 4 5 NA
rs655836 chr3:136097576 (T/C) 0.4622 -39846 0.9918 0.9413 G=T,A=C 6 5 NA
rs7432375 chr3:136288405 (G/A) 0.4354 150983 1.0 0.9376 G=G,A=A 8 6 NA
rs10935185 chr3:136290529 (C/G) 0.4354 153107 1.0 0.9376 G=C,A=G 6 5 NA
rs12163529 chr3:136298879 (G/A) 0.4354 161457 1.0 0.9376 G=G,A=A 5 7 NA
rs66691851 chr3:136154828 (C/T) 0.4344 17406 1.0 0.9338 G=C,A=T 5 7 NA
rs7427564 chr3:136274435 (G/A) 0.4344 137013 1.0 0.9338 G=G,A=A 5 5 NA
rs10935186 chr3:136346206 (T/C) 0.4344 208784 1.0 0.9338 G=T,A=C 6 7 NA
rs55970317 chr3:136353193 (T/G) 0.4344 215771 1.0 0.9338 G=T,A=G 8 5 NA
rs6808312 chr3:136371504 (C/T) 0.4344 234082 1.0 0.9338 G=T,A=C 6 5 NA
rs7634476 chr3:136398387 (A/G) 0.4344 260965 1.0 0.9338 G=G,A=A 4 5 NA
rs7618871 chr3:136400420 (G/T) 0.4344 262998 1.0 0.9338 G=T,A=G 6 5 NA
rs10575862 chr3:136421012 (GTG/-) 0.4344 283590 1.0 0.9338 G=-,A=GTG NA . NA
rs62688761 chr3:136230779 (G/-) 0.4364 93357 0.9958 0.9336 G=G,A=- NA . NA
rs711975 chr3:136235908 (T/C) 0.4364 98486 0.9958 0.9336 G=T,A=C 6 5 NA
rs6439649 chr3:136371691 (G/T) 0.4334 234269 1.0 0.93 G=T,A=G 6 6 NA
rs940174 chr3:136309710 (T/C) 0.4354 172288 0.9958 0.9298 G=T,A=C 6 7 NA
rs35888638 chr3:136127327 (-/T) 0.4612 -10095 0.9836 0.9296 G=-,A=T NA . NA
rs56227319 chr3:136231578 (-/A) 0.4414 94156 0.9836 0.9293 G=-,A=A NA . NA
rs711972 chr3:136110018 (C/T) 0.4692 -27404 0.9959 0.9228 G=C,A=T 8 5 NA
rs4630889 chr3:136278251 (T/C) 0.4384 140829 0.9835 0.9179 G=T,A=C 7 5 NA
rs34484071 chr3:136247337 (-/CG) 0.4324 109915 0.9916 0.9108 G=-,A=CG NA . NA
rs526574 chr3:136103349 (A/G) 0.4374 -34073 0.971 0.8912 G=A,A=G NA 5 NA
rs10935184 chr3:136153468 (T/C) 0.4473 16046 0.9514 0.8907 G=T,A=C 6 4 NA
rs34980781 chr3:136116297 (-/T) 0.4473 -21125 0.9474 0.8832 G=-,A=T NA 6 NA
rs696520 chr3:136056861 (T/C) 0.4483 -80561 0.9434 0.8794 G=T,A=C 4 7 NA
rs143768809 chr3:136398570 (AAA/-) 0.4483 261148 0.9434 0.8794 G=-,A=AAA NA . NA
rs619605 chr3:136087012 (G/C) 0.4414 -50410 0.9548 0.8758 G=G,A=C 7 6 NA
rs556788 chr3:136027549 (A/G) 0.4493 -109873 0.9395 0.8756 G=A,A=G 7 5 NA
rs527888 chr3:136031358 (G/C) 0.4473 -106064 0.9433 0.8756 G=G,A=C 4 6 NA
rs684195 chr3:135993599 (A/C) 0.4483 -143823 0.9394 0.8719 G=A,A=C 6 5 NA
rs201809956 chr3:136026199 (G/A) 0.4453 -111223 0.943 0.8681 G=G,A=A NA 5 NA
rs200618510 chr3:136026198 (T/C) 0.4453 -111224 0.943 0.8681 G=T,A=C NA 5 NA
rs570621 chr3:136000743 (A/G) 0.4493 -136679 0.9355 0.8681 G=A,A=G 6 5 NA
rs1279424 chr3:136007333 (A/G) 0.4473 -130089 0.9393 0.8681 G=A,A=G 6 6 NA
rs1279949 chr3:135996870 (T/A) 0.4473 -140552 0.9393 0.8681 G=T,A=A 9 4 NA
rs12488721 chr3:135992645 (T/C) 0.4473 -144777 0.9393 0.8681 G=T,A=C 5 5 NA
rs1153877 chr3:136004925 (C/T) 0.4483 -132497 0.9353 0.8644 G=C,A=T 5 5 NA
rs655748 chr3:136103287 (G/A) 0.4145 -34135 1.0 0.8608 G=G,A=A 4 7 NA
rs4678269 chr3:136189865 (G/A) 0.4145 52443 1.0 0.8608 G=G,A=A 4 6 NA
rs61552703 chr3:136241373 (TTTT/-) 0.4145 103951 1.0 0.8608 G=TTTT,A=- NA . NA
rs1070228 chr3:136245815 (G/A) 0.4145 108393 1.0 0.8608 G=G,A=A 5 7 NA
rs58112308 chr3:136133054 (T/-) 0.4135 -4368 1.0 0.8573 G=T,A=- NA . NA
rs10935183 chr3:136149139 (C/T) 0.4135 11717 1.0 0.8573 G=C,A=T 7 7 NA
rs12492510 chr3:136151631 (G/T) 0.4135 14209 1.0 0.8573 G=G,A=T 7 3a NA
rs10804640 chr3:136165695 (G/A) 0.4135 28273 1.0 0.8573 G=G,A=A 6 6 NA
rs11719310 chr3:136196754 (C/T) 0.4135 59332 1.0 0.8573 G=C,A=T 5 5 NA
rs711977 chr3:136227387 (G/A) 0.4135 89965 1.0 0.8573 G=G,A=A 6 7 NA
rs4678436 chr3:136317402 (G/T) 0.4135 179980 1.0 0.8573 G=G,A=T 5 5 NA
rs73228043 chr3:136319949 (C/T) 0.4135 182527 1.0 0.8573 G=C,A=T 6 5 NA
rs63042761 chr3:136337624 (TAT/-) 0.4135 200202 1.0 0.8573 G=TAT,A=- NA . NA
rs11919030 chr3:136348599 (G/A) 0.4135 211177 1.0 0.8573 G=G,A=A 7 6 NA
rs1017882 chr3:136357705 (T/C) 0.4135 220283 1.0 0.8573 G=T,A=C 7 7 NA
rs4521165 chr3:136369710 (T/C) 0.4135 232288 1.0 0.8573 G=C,A=T 6 5 NA
rs7618518 chr3:136370092 (C/T) 0.4135 232670 1.0 0.8573 G=T,A=C 7 4 NA
rs6791142 chr3:136377377 (T/C) 0.4135 239955 1.0 0.8573 G=C,A=T 6 1f NA
rs4038587 chr3:136381368 (A/C) 0.4135 243946 1.0 0.8573 G=C,A=A 6 4 NA
rs7637129 chr3:136402293 (C/T) 0.4135 264871 1.0 0.8573 G=T,A=C 6 7 NA
rs4408829 chr3:136404683 (C/T) 0.4135 267261 1.0 0.8573 G=T,A=C 7 5 NA
rs34841007 chr3:136404766 (-/AA) 0.4135 267344 1.0 0.8573 G=AA,A=- NA . NA
rs35774127 chr3:136414151 (-/T) 0.4135 276729 1.0 0.8573 G=T,A=- NA . NA
rs9836231 chr3:136414321 (C/T) 0.4135 276899 1.0 0.8573 G=T,A=C 7 7 NA
rs6764567 chr3:136425514 (A/C) 0.4135 288092 1.0 0.8573 G=C,A=A 5 6 NA
rs9830653 chr3:136443219 (C/T) 0.4135 305797 1.0 0.8573 G=T,A=C 6 7 NA
rs7616204 chr3:136444589 (C/T) 0.4135 307167 1.0 0.8573 G=T,A=C 6 4 NA
rs35874192 chr3:136470004 (G/C) 0.4135 332582 1.0 0.8573 G=C,A=G 9 3a NA
rs900818 chr3:136471815 (C/T) 0.4135 334393 1.0 0.8573 G=T,A=C 8 4 NA
rs1681817 chr3:136473728 (C/T) 0.4135 336306 1.0 0.8573 G=T,A=C 6 7 NA
rs2688600 chr3:136252596 (C/A) 0.4125 115174 1.0 0.8538 G=C,A=A 4 7 NA
rs2688601 chr3:136252601 (G/A) 0.4125 115179 1.0 0.8538 G=G,A=A 4 6 NA
rs6802702 chr3:136489563 (G/A) 0.4125 352141 1.0 0.8538 G=A,A=G 8 5 NA
rs1280624 chr3:136496690 (T/C) 0.4125 359268 1.0 0.8538 G=C,A=T 5 7 NA
rs1729951 chr3:136500733 (T/G) 0.4125 363311 1.0 0.8538 G=G,A=T 8 5 NA
rs34438032 chr3:136337029 (G/A) 0.4145 199607 0.9956 0.8533 G=G,A=A 8 4 NA
rs698269 chr3:136110506 (C/G) 0.4473 -26916 0.9312 0.8532 G=C,A=G 7 4 NA
rs9825700 chr3:136435162 (A/G) 0.4115 297740 1.0 0.8503 G=G,A=A 4 5 NA
rs9714347 chr3:136188837 (T/C) 0.4135 51415 0.9956 0.8498 G=T,A=C 4 7 NA
rs521746 chr3:136103920 (T/C) 0.4483 -33502 0.9273 0.8495 G=T,A=C 7 6 NA
rs73226190 chr3:136213310 (T/C) 0.4155 75888 0.9913 0.8493 G=T,A=C 4 5 NA
rs11353921 chr3:136369763 (A/-) 0.4115 232341 0.9912 0.8354 G=-,A=A NA . NA
rs7648531 chr3:136462223 (T/A) 0.4205 324801 0.9698 0.8298 G=A,A=T 7 5 NA
rs4038578 chr3:136426822 (A/T) 0.4225 289400 0.9614 0.8221 G=T,A=A 6 6 NA
rs696518 chr3:136120300 (A/C) 0.4046 -17122 0.9955 0.8188 G=A,A=C 4 7 NA
rs696081 chr3:136047189 (A/G) 0.4314 -90233 0.9412 0.8172 G=A,A=G 6 1f NA
rs834305 chr3:136119354 (C/T) 0.4016 -18068 1.0 0.816 G=C,A=T 8 7 NA
rs35597261 chr3:136402110 (T/-) 0.4205 264688 0.9612 0.8151 G=-,A=T NA . NA
rs11717954 chr3:136112109 (A/G) 0.4264 -25313 0.949 0.8142 G=A,A=G 6 3a NA
rs834304 chr3:136111658 (G/T) 0.4264 -25764 0.949 0.8142 G=G,A=T 7 3a NA
rs1367025194 chr3:136182582 (-/GTGC) 0.4264 45160 0.949 0.8142 G=-,A=GTGC NA . NA
rs34137147 chr3:136161511 (A/-) 0.4254 24089 0.9489 0.8107 G=A,A=- NA . NA
rs681783 chr3:136035303 (C/T) 0.4294 -102119 0.9409 0.8102 G=C,A=T 6 5 NA
rs838202 chr3:136035217 (G/A) 0.4294 -102205 0.9409 0.8102 G=G,A=A 6 5 NA
rs866758 chr3:136117870 (G/C) 0.3996 -19552 1.0 0.8092 G=G,A=C 4 7 NA
rs864437 chr3:136119909 (G/C) 0.4076 -17513 0.9822 0.8069 G=G,A=C 7 7 NA
rs518972 chr3:136039268 (C/A) 0.4284 -98154 0.9408 0.8067 G=C,A=A 5 3a NA
rs650326 chr3:136037707 (G/A) 0.4284 -99715 0.9408 0.8067 G=G,A=A 6 5 NA
rs147361378 chr3:136115045 (AC/-) 0.3986 -22377 1.0 0.8059 G=AC,A=- NA . NA
rs1279086 chr3:136038574 (G/A) 0.4294 -98848 0.9367 0.8029 G=G,A=A 4 5 NA

## Sheet: rs1880753
SNPs highly in linkage disequilibrium with rs1880753 (r2>0.8)
RS_Number Coord Alleles MAF Distance Dprime R2 Correlated_Alleles FORGEdb RegulomeDB Function
rs1880753 chr17:43811260 (G/A) 0.4781 0 1.0 1.0 G=G,A=A NA 5 NA
rs7220839 chr17:43815145 (C/T) 0.4781 3885 1.0 1.0 G=C,A=T NA 7 NA
rs12944235 chr17:43813221 (G/A) 0.4781 1961 0.996 0.992 G=G,A=A NA 1f NA
rs1880755 chr17:43829404 (C/T) 0.4791 18144 0.996 0.9881 G=C,A=T NA 7 NA
rs12938476 chr17:43812897 (T/C) 0.4264 1637 1.0 0.8115 G=C,A=T NA 1f NA
rs8075654 chr17:43820669 (G/T) 0.4264 9409 1.0 0.8115 G=G,A=T NA 4 NA
rs8067527 chr17:43813186 (G/A) 0.4254 1926 1.0 0.8082 G=A,A=G NA 3a NA

[truncated: 42 more sheets: rs7107223, rs2212450, rs940174, rs507288, rs4936278, rs12938775, rs12944712, rs2856448, rs8064870, rs10119773, rs11072662, rs4632195, rs2435200, rs297361, rs7625233, rs1230065, rs1989850, rs9398586, rs7853605, rs1806180 …]
